# Supplementary material for: Structural basis of regulated N-glycosylation at the secretory translocon
Source: Nature. 2025 Nov 19;649(8097):777–84. doi: 10.1038/s41586-025-09756-8 (PMC12804085; doi:10.1038/s41586-025-09756-8)
Supplement: Supplementary file 3 — Profiling source data for Fig. 1b–e. [file 41586_2025_9756_MOESM3_ESM.xlsx]

## Sheet: All transcripts
gene_name	Normalized transcript count CCDC134-IP-R1	Normalized transcript count CCDC134-IP-R2	Normalized transcript count CCDC134-Input-R1	Normalized transcript count CCDC134-Input-R2	Normalized transcript count FKBP11-IP-R1	Normalized transcript count FKBP11-IP-R2	Normalized transcript count FKBP11-Input-R1	Normalized transcript count FKBP11-Input-R2	DeepTMHMM protein class	DeepTMHMM TM type	DeepTMHMM #TMDs	CCDC134-R1 enrichment (log2)	CCDC134-R1 enrichment p-value	CCDC134-R1 enrichment adjusted p-value	CCDC134-R2 enrichment (log2)	CCDC134-R2 enrichment p-value	CCDC134-R2 enrichment adjusted p-value	FKBP11-R1 enrichment (log2)	FKBP11-R1 enrichment p-value	FKBP11-R1 enrichment adjusted p-value	FKBP11-R2 enrichment (log2)	FKBP11-R2 enrichment p-value	FKBP11-R2 enrichment adjusted p-value	CCDC134 average enrichment (log2)	CCDC134 average enrichment p-value	CCDC134 average enrichment adjusted p-value	FKBP11 average enrichment (log2)	FKBP11 average enrichment p-value	FKBP11 average enrichment adjusted p-value
AAAS	77.564	75.52	108.604	73.2022	102.979	93.853	109.32	77.9542	CYTONUC	0	0	-0.485622	0.0408538	0.927622	0.0449707	0.82061	1	-0.0862002	0.178868	0.49095	0.267776	0.978392	1	-0.248081	0.0769451	0.522212	0.071816	0.365123	0.549732
AACS	12.0916	14.9095	16.0047	13.2926	12.9159	10.3963	11.3374	13.8584	CYTONUC	0	0	-0.40449	0.216514	1	0.1656	1	1	0.188061	0.826661	1	-0.414692	0.0865571	0.333693	-0.117754	0.435833	0.841592	-0.112097	0.0922113	0.215175
AAGAB	31.2354	36.47	31.8299	32.7797	32.4493	20.2212	38.7964	33.4536	CYTONUC	0	0	-0.0272016	0.648985	1	0.153905	1	1	-0.257738	0.0893901	0.36713	-0.726296	0.00157728	0.0397062	0.0675206	0.811032	1	-0.456006	0.000737726	0.00720917
AAK1	0.958628	0.269944	0.803178	1.09421	0.552145	0.670949	0.363498	0.542227	CYTONUC	0	0	0.255251	1	1	-2.01916	0.00209867	0.153087	0.603101	0.994016	1	0.307305	1	1	-0.627033	0.0458349	0.450011	0.43339	1	1
AAMDC	35.9054	48.1793	30.9947	28.9154	49.5395	43.3192	27.3535	48.1266	CYTONUC	0	0	0.212182	1	1	0.736576	0.247581	1	0.856856	0.463892	0.761387	-0.151826	0.330544	0.643853	0.489045	0.334089	0.781727	0.298942	0.635737	0.791277
AAMP	99.4764	97.7242	98.9562	90.2052	141.798	97.2405	118.651	89.3633	CYTONUC	0	0	0.00756382	0.678096	1	0.115505	1	1	0.257103	0.808357	0.99149	0.121875	0.567502	0.841444	0.0600459	0.722494	0.98997	0.200555	0.705202	0.848551
AAR2	21.225	16.5405	24.8413	22.4876	16.916	19.4264	12.7274	16.1376	CYTONUC	0	0	-0.226978	0.38156	1	-0.44313	0.154826	1	0.410454	1	1	0.267594	1	1	-0.325655	0.0831568	0.530283	0.332335	0.886468	0.969225
AARS1	259.99	249.252	320.707	272.059	328.326	271.636	435.431	325.989	CYTONUC	0	0	-0.302796	0.0859206	1	-0.126314	0.306427	1	-0.407318	0.00472259	0.105951	-0.263149	0.0170466	0.154975	-0.219109	0.0437307	0.442755	-0.343823	0.000299644	0.00362863
AARS2	19.8923	15.6727	16.2916	13.8456	11.4431	12.9722	16.6698	11.3173	CYTONUC	0	0	0.288082	0.806015	1	0.178826	0.997979	1	-0.542752	0.027461	0.226334	0.196898	0.8502	1	0.238913	0.810798	1	-0.196971	0.0930936	0.216579
AARSD1	41.5756	33.1711	39.4783	40.4137	37.1692	47.9793	25.6351	31.8664	CYTONUC	0	0	0.074678	0.927944	1	-0.284919	0.309706	1	0.535985	0.825769	1	0.590376	0.479739	0.774908	-0.0960412	0.372184	0.807664	0.566381	0.596674	0.758846
AASDH	4.19403	3.0888	5.20783	2.99401	3.15893	2.36223	4.99115	4.13626	CYTONUC	0	0	-0.312345	0.542042	1	0.0449708	1	1	-0.659935	0.189708	0.506191	-0.808173	0.121457	0.385809	-0.171447	0.549201	0.901772	-0.725232	0.0315765	0.104735
AASDHPPT	65.5374	55.7291	63.869	56.0194	57.4165	40.647	53.364	60.5312	CYTONUC	0	0	0.0372033	0.750592	1	-0.00749668	0.672375	1	0.105599	0.492588	0.787461	-0.574532	0.00236635	0.0507567	0.0164889	0.538442	0.901772	-0.215919	0.00428443	0.0259393
AASS	33.1798	27.9432	38.3129	30.2391	29.6806	28.8685	33.0066	32.8238	CYTONUC	0	0	-0.207524	0.242805	1	-0.113919	0.4151	1	-0.153232	0.121759	0.414848	-0.185243	0.0823306	0.326461	-0.165483	0.129442	0.593327	-0.169104	0.0114074	0.0513997
ABAT	3.49499	0.995885	2.84458	2.738	1.95551	3.88429	3.21847	3.36068	CYTONUC	0	0	0.297071	0.998113	1	-1.45907	0.0652591	0.87489	-0.718829	0.213338	0.532856	0.2089	1	1	-0.313936	0.306601	0.76333	-0.171981	0.279081	0.460282
ABCA2	13.4741	6.19309	10.013	7.04299	38.4324	11.394	29.0779	9.10692	TM	2	12	0.428315	0.501577	1	-0.18553	0.435065	1	0.402402	0.974365	1	0.323233	1	1	0.205512	1	1	0.383911	0.182869	0.344048
ABCA3	29.2748	19.3199	25.7389	17.3803	55.9138	22.99	45.6633	19.1141	TM	2	12	0.185709	1	1	0.152639	1	1	0.29217	0.887204	1	0.266374	0.977768	1	0.172471	1	1	0.284606	0.554443	0.726124
ABCA5	6.06259	4.52828	4.40943	3.48243	5.43101	5.66691	3.6586	4.13447	TM	2	14	0.459342	0.553327	1	0.378872	0.654155	1	0.569932	0.767231	0.966761	0.454861	0.768102	0.970311	0.424385	0.416051	0.836799	0.510028	0.710126	0.851856
ABCA7	7.17749	7.12328	3.65705	6.05543	8.91343	8.97268	4.96527	4.48888	TM	2	12	0.972798	0.102193	1	0.234313	0.906515	1	0.844107	0.355951	0.674205	0.999182	0.0787078	0.319019	0.558182	0.216752	0.691456	0.919818	0.0446997	0.133666
ABCB1	67.8091	71.2702	81.9705	82.3295	59.0457	66.4143	62.9049	73.3034	TM	2	12	-0.273625	0.134929	1	-0.20811	0.199605	1	-0.0913421	0.147306	0.45047	-0.142386	0.0860214	0.333432	-0.240424	0.0445508	0.445013	-0.118588	0.00823179	0.0412212
ABCB10	43.7869	31.9831	36.0148	36.4214	27.1738	25.6828	29.4184	30.8369	TM	2	6	0.281911	0.776685	1	-0.187475	0.304416	1	-0.114501	0.20365	0.522462	-0.263853	0.0661596	0.292416	0.0649172	0.650665	0.961259	-0.189003	0.0144708	0.0604406
ABCB4	4.70136	5.2955	4.7268	3.49976	5.14495	2.27805	6.06115	2.83651	TM	2	12	-0.00778417	0.903081	1	0.597512	0.490479	1	-0.236436	0.364397	0.678548	-0.31632	0.451429	0.750756	0.281187	0.781042	1	-0.261426	0.340687	0.524796
ABCB6	38.4335	36.4137	45.6183	41.2069	55.6646	39.9402	66.5825	41.8327	TM	3	11	-0.24725	0.237205	1	-0.178407	0.334436	1	-0.258381	0.0593099	0.307306	-0.066789	0.23199	0.53328	-0.214168	0.109366	0.565067	-0.181411	0.0478368	0.140196
ABCB7	31.6759	28.5871	38.9535	32.4193	27.965	23.2884	28.4525	38.2813	TM	2	6	-0.298365	0.156678	1	-0.181489	0.30822	1	-0.0249323	0.292207	0.616769	-0.717025	0.000393799	0.0163196	-0.244101	0.068676	0.504425	-0.380768	0.000159933	0.00228999
ABCB8	15.4611	11.9312	17.8099	10.2642	8.43805	10.2072	12.0905	12.186	TM	2	6	-0.204038	0.357596	1	0.21712	0.929872	1	-0.518892	0.0555704	0.300534	-0.255632	0.143691	0.421109	-0.0354696	0.521139	0.901772	-0.380749	0.0089314	0.0437318
ABCB9	4.79407	4.09816	5.52771	4.62241	6.37064	4.07441	5.7392	3.73177	TM	2	10	-0.20543	0.660066	1	-0.17367	0.72228	1	0.150587	0.871147	1	0.126732	0.917557	1	-0.190879	0.474211	0.866339	0.141234	0.888184	0.970643
ABCC1	2.93491	1.90256	3.48357	2.7856	3.59217	3.35776	3.54729	2.82212	TM	3	17	-0.24725	0.570546	1	-0.550045	0.311519	1	0.0181362	0.671603	0.908269	0.250721	1	1	-0.374021	0.20668	0.683627	0.125838	0.735244	0.869898
ABCC10	14.1944	11.1362	17.9711	16.1668	12.972	11.0428	7.92996	11.9807	TM	3	17	-0.340359	0.187539	1	-0.537767	0.0585575	0.869639	0.710014	0.50648	0.795934	-0.117601	0.266372	0.5706	-0.43049	0.0177985	0.305705	0.270384	0.547165	0.719713
ABCC4	47.0695	45.0328	56.6912	54.6672	58.8576	46.2514	54.3788	52.3796	TM	2	12	-0.26833	0.147201	1	-0.279701	0.126566	0.996181	0.114183	0.448545	0.751686	-0.179507	0.0661007	0.292407	-0.273901	0.0295502	0.382871	-0.0224637	0.0550531	0.153311
ABCC5	19.3689	15.1246	17.0222	17.2101	21.7898	10.9383	18.3298	10.9634	TM	2	12	0.186323	1	1	-0.186355	0.34769	1	0.249462	0.831342	1	-0.00330357	0.422073	0.724895	0.0109672	0.531285	0.901772	0.159965	0.795278	0.910912
ABCD3	57.5996	45.4276	61.2949	52.2256	37.2752	44.5382	49.0794	48.5954	TM	3	7	-0.0897088	0.442386	1	-0.20119	0.255747	1	-0.396901	0.0235063	0.21323	-0.125777	0.134639	0.406453	-0.139929	0.150095	0.618677	-0.255649	0.00401464	0.0247614
ABCD4	9.43425	10.0361	10.0781	15.2555	7.69801	8.63481	6.08148	10.8356	TM	2	6	-0.0952471	0.704689	1	-0.604122	0.0878865	0.946549	0.340064	1	1	-0.327547	0.185562	0.476744	-0.37977	0.0966418	0.553484	-0.0507091	0.144035	0.292299
ABCE1	63.8909	53.9162	70.0014	53.6436	49.9271	48.637	55.8375	60.0572	CYTONUC	0	0	-0.131773	0.347139	1	0.00731263	0.691927	1	-0.161413	0.108205	0.395539	-0.304282	0.025092	0.185221	-0.0697772	0.285529	0.745741	-0.233681	0.00255767	0.0180459
ABCF2	58.5056	50.0429	64.8133	52.2498	38.7069	48.4826	39.4125	48.4859	CYTONUC	0	0	-0.147714	0.31443	1	-0.0622593	0.505713	1	-0.0260634	0.258318	0.581544	-0.000100394	0.281388	0.589012	-0.108946	0.19744	0.677141	-0.0116841	0.0457108	0.135728
ABCF3	16.8098	15.5865	17.6874	22.6144	19.1285	22.0385	10.543	17.4743	CYTONUC	0	0	-0.0734206	0.665284	1	-0.536938	0.0881988	0.946549	0.859439	0.381715	0.69617	0.334785	1	1	-0.315013	0.0972212	0.553484	0.555167	0.806429	0.919478
ABCG1	5.92962	2.83857	6.75659	1.33404	8.90258	5.06534	8.66395	6.58868	TM	2	6	-0.188356	0.66651	1	1.08936	0.43286	1	0.039198	0.669988	0.908269	-0.37933	0.262534	0.566559	0.116027	1	1	-0.126941	0.298732	0.48247
ABCG2	1.70191	1.81049	0.808028	1.67516	1.3887	1.29808	0.731387	2.54568	TM	2	6	1.07468	0.592057	1	0.112084	1	1	0.925027	0.955163	1	-0.971672	0.155209	0.437305	0.500266	0.753658	1	-0.286527	0.202241	0.371162
ABHD10	32.5291	25.9533	29.148	19.3266	33.1969	23.0633	28.3522	29.6637	CYTONUC	0	0	0.158336	1	1	0.425331	0.490483	1	0.22759	0.815486	0.995476	-0.363097	0.055072	0.267378	0.270775	0.688165	0.976588	-0.0443312	0.100348	0.228465
ABHD11	11.1723	8.2771	12.1242	12.792	8.59526	11.6863	11.3172	11.7661	CYTONUC	0	0	-0.117967	0.779828	1	-0.628048	0.243728	1	-0.396901	0.362739	0.677081	-0.00980713	0.674199	0.9098	-0.357362	0.23925	0.710786	-0.186673	0.235417	0.411492
ABHD12	59.7655	74.8455	77.583	52.337	127.41	125.328	72.1749	48.4968	TM	2	1	-0.376429	0.125099	1	0.516084	0.265849	1	0.81991	0.198302	0.516903	1.36974	0.000233695	0.0113945	0.0511723	0.835714	1	1.06655	0.000163544	0.00232364
ABHD13	7.41018	4.29979	6.60992	6.82008	3.7378	4.11046	4.34248	3.3108	TM	2	2	0.164876	1	1	-0.665523	0.0954305	0.948571	-0.216329	0.41668	0.723857	0.312121	1	1	-0.197722	0.246536	0.713721	0.0362955	0.597619	0.759548
ABHD14A	5.59587	5.3576	11.6899	8.49791	10.9585	4.09735	2.88575	1.43488	TM	2	1	-1.06283	0.204368	1	-0.665523	0.451797	1	1.92503	0.269115	0.595861	1.51375	0.571537	0.844991	-0.882096	0.101044	0.55753	1.80101	0.0779493	0.191748
ABHD14A-ACY1	15.5953	7.25824	12.9575	7.67507	13.3615	5.9474	8.37749	5.41521	CYTONUC	0	0	0.267323	0.969915	1	-0.0805601	0.868018	1	0.673488	0.762635	0.962016	0.135243	0.973427	1	0.147494	1	1	0.485359	0.707897	0.850688
ABHD14B	7.94301	5.06986	3.51975	3.57401	5.18497	2.90797	7.50962	0.678911	CYTONUC	0	0	1.17421	0.221617	1	0.504403	0.775181	1	-0.534405	0.275991	0.597518	2.09872	0.220247	0.517821	0.875317	0.21613	0.691377	-0.0169409	1	1
ABHD15	6.14969	7.63237	4.5418	3.17063	13.0466	6.56667	6.60699	3.72322	SP+TM	1	1	0.437248	0.776381	1	1.26736	0.0639605	0.87489	0.981611	0.292842	0.617688	0.818609	0.41242	0.717763	0.837534	0.0899881	0.540563	0.924961	0.0635353	0.167809
ABHD17A	3.20882	5.63234	3.65634	4.87293	5.0271	2.93691	4.9643	5.75961	CYTONUC	0	0	-0.188356	0.941265	1	0.208947	1	1	0.0181364	0.896472	1	-0.971672	0.155209	0.437305	0.0518148	1	1	-0.429264	0.172529	0.330637
ABHD17B	29.9722	29.7458	31.2368	21.5861	17.8948	23.4179	16.9644	26.2429	CYTONUC	0	0	-0.0596231	0.674453	1	0.462582	0.49018	1	0.0770301	0.708798	0.938446	-0.164317	0.275831	0.583268	0.177001	0.954624	1	-0.0646906	0.111477	0.245244
ABHD18	4.75397	2.14384	3.53281	1.9182	4.04772	3.02687	3.4642	2.12001	CYTONUC	0	0	0.428315	0.737921	1	0.160448	1	1	0.224587	0.969125	1	0.513754	0.848763	1	0.339615	0.804871	1	0.341293	0.895975	0.976507
ABHD2	13.7939	15.645	13.0981	13.463	19.8624	14.9768	15.6914	12.0501	TM	3	1	0.074678	0.869809	1	0.216706	0.870328	1	0.340065	1	1	0.313677	1	1	0.148414	1	1	0.328662	0.917527	0.992292
ABHD3	36.4556	42.2218	48.0166	39.1897	29.3627	46.8206	26.5321	34.6777	CYTONUC	0	0	-0.39739	0.13296	1	0.107512	1	1	0.146241	0.699016	0.932567	0.433136	0.747385	0.955593	-0.148483	0.270031	0.731666	0.315711	0.787061	0.904183
ABHD6	9.77012	9.09426	7.21564	5.95309	11.6924	5.46468	11.1964	6.2631	CYTONUC	0	0	0.437248	0.776381	1	0.611318	0.511798	1	0.0625306	0.713969	0.941525	-0.196738	0.524067	0.803269	0.518548	0.426005	0.841592	-0.0252114	0.614082	0.772301
ABI1	14.7328	12.2657	16.7267	14.5913	18.5026	14.0707	11.9745	13.5507	CYTONUC	0	0	-0.18312	0.436948	1	-0.250485	0.350268	1	0.627761	0.621635	0.871988	0.0543232	0.562832	0.837737	-0.214115	0.187019	0.662542	0.351765	0.968468	1
ABI2	4.90514	6.23272	3.79516	3.6785	7.64907	2.32788	5.15279	4.65841	CYTONUC	0	0	0.370134	0.793234	1	0.760742	0.19764	1	0.569932	0.767231	0.966761	-1.00082	0.0126525	0.13555	0.575584	0.200678	0.679072	0.024171	0.347139	0.528573
ABL1	7.50595	6.31232	7.70519	6.84598	3.3768	6.68423	6.01538	5.98206	CYTONUC	0	0	-0.0377968	0.731246	1	-0.117086	0.612791	1	-0.833	0.0351104	0.24749	0.160118	0.821525	0.997197	-0.0745584	0.474786	0.866339	-0.253949	0.0747718	0.186758
ABL2	3.51555	2.80488	2.04001	3.3779	4.97217	3.48578	5.91725	2.31623	CYTONUC	0	0	0.785171	0.233784	1	-0.268187	0.381561	1	-0.25105	0.148012	0.451129	0.589704	0.556078	0.831961	0.222286	0.994118	1	0.0388066	0.81444	0.924515
ABLIM1	3.314	2.26635	2.99697	3.86103	2.78137	2.45543	4.06907	2.93373	CYTONUC	0	0	0.145067	1	1	-0.768616	0.0893009	0.946549	-0.548904	0.126352	0.421164	-0.256763	0.333558	0.647025	-0.297433	0.205648	0.683627	-0.419248	0.0706877	0.180003
ABR	2.1836	2.05894	1.13097	2.00971	1.16623	2.54363	1.53555	1.39979	CYTONUC	0	0	0.949146	0.442446	1	0.0349172	1	1	-0.396901	0.569953	0.836376	0.861678	0.489157	0.776228	0.433852	0.713087	0.98529	0.337838	1	1
ABRACL	65.6019	77.9021	36.2166	66.9304	107.556	64.2319	80.6424	60.6358	CYTONUC	0	0	0.857087	0.151616	1	0.219	0.919275	1	0.415472	0.99489	1	0.0831205	0.627531	0.871582	0.476389	0.290161	0.748834	0.282086	1	1
ABRAXAS1	3.11721	1.58268	2.1527	1.67357	1.1099	3.3718	4.38415	3.99655	CYTONUC	0	0	0.534109	0.783361	1	-0.0805599	1	1	-1.98186	0.0083191	0.133106	-0.245237	0.41931	0.724558	0.296689	0.990805	1	-0.903025	0.0116396	0.0520661
ABRAXAS2	14.5345	16.7503	14.9514	15.3279	13.8362	13.6724	17.6973	17.0817	CYTONUC	0	0	-0.0407991	0.729795	1	0.128026	1	1	-0.355081	0.130569	0.428663	-0.321186	0.118766	0.383011	0.0471297	0.814247	1	-0.338334	0.0183488	0.0715306
ABT1	7.70226	10.0265	9.62331	7.86619	16.2742	13.7281	13.0658	7.01646	CYTONUC	0	0	-0.321251	0.431012	1	0.350074	0.763946	1	0.316795	1	1	0.968321	0.154611	0.437305	0.0195991	0.85695	1	0.579155	0.257871	0.436971
ABTB2	3.16198	2.91091	2.30959	1.23123	2.14344	2.89404	0.940738	0.779606	CYTONUC	0	0	0.453189	0.827895	1	1.24137	0.195797	1	1.18806	0.599701	0.853806	1.89227	0.0651688	0.289973	0.778297	0.234718	0.70686	1.55	0.0592899	0.160275
ACAA1	16.1506	14.5665	26.0043	12.4409	10.3135	13.4966	14.4848	14.4046	CYTONUC	0	0	-0.687162	0.0836329	1	0.227562	0.987295	1	-0.490011	0.200888	0.520016	-0.0939278	0.485211	0.776228	-0.323762	0.201501	0.680246	-0.278966	0.106437	0.238401
ACAA2	50.1517	39.3629	65.0443	45.4074	62.6805	36.9454	54.1439	37.1158	CYTONUC	0	0	-0.375125	0.0929484	1	-0.206091	0.282151	1	0.211219	0.712943	0.941525	-0.00663565	0.338975	0.653406	-0.303221	0.0351122	0.405708	0.126545	0.544558	0.717303
ACAD10	6.11218	4.64438	6.08022	2.94666	5.41481	4.52867	9.00575	5.03768	CYTONUC	0	0	0.00756382	0.895068	1	0.656406	0.479814	1	-0.733936	0.0474623	0.282578	-0.15367	0.457197	0.754314	0.252918	0.867805	1	-0.498072	0.0597021	0.160935
ACAD11	5.53872	8.83813	11.9211	9.34569	13.0159	8.111	14.2814	7.81126	CYTONUC	0	0	-1.10589	0.0188761	0.654936	-0.0805601	0.726207	1	-0.133867	0.32967	0.650354	0.0543232	0.689752	0.921724	-0.564856	0.0534814	0.467041	-0.0644891	0.430163	0.611389
ACAD8	8.22408	6.56158	5.72675	6.47584	4.8316	5.51993	4.2411	5.62348	CYTONUC	0	0	0.522137	0.717417	1	0.0189755	0.996965	1	0.188061	1	1	-0.0268136	0.739554	0.954265	0.277011	0.922721	1	0.0695137	0.576638	0.74463
ACAD9	32.2048	26.0839	31.9702	26.7585	22.9335	20.9903	32.0832	19.3935	CYTONUC	0	0	0.0105477	0.755579	1	-0.0368388	0.690235	1	-0.484364	0.0400039	0.262758	0.114147	0.688648	0.921724	-0.0108501	0.541947	0.901772	-0.228919	0.0960923	0.221608
ACADL	5.69244	3.78476	4.05396	2.80148	2.78689	3.90755	3.05787	2.12865	CYTONUC	0	0	0.489715	0.806916	1	0.434013	0.890009	1	-0.133867	0.823366	1	0.876325	0.617327	0.867148	0.467212	0.671039	0.967248	0.368198	1	1
ACADM	47.3359	40.2148	48.6936	39.1963	34.762	33.2958	37.8593	41.0213	CYTONUC	0	0	-0.0407992	0.590318	1	0.0370095	0.814246	1	-0.12314	0.20708	0.526596	-0.30103	0.0539911	0.264362	-0.0055795	0.511767	0.895658	-0.21291	0.011189	0.0507616
ACADS	3.85059	5.63234	6.70329	3.24862	9.42582	7.04858	6.61907	6.58241	CYTONUC	0	0	-0.799791	0.315424	1	0.793909	0.547565	1	0.509989	1	1	0.0987174	0.892081	1	-0.0696401	0.902275	1	0.319526	1	1
ACADSB	14.4846	14.3236	17.8219	12.7365	26.7673	17.7385	19.7261	20.7938	CYTONUC	0	0	-0.299137	0.209856	1	0.169418	1	1	0.440369	0.90432	1	-0.229273	0.0832731	0.328115	-0.0850957	0.384744	0.815906	0.135363	0.299121	0.482931
ACADVL	54.5206	32.4112	47.7099	32.4687	57.5713	38.1593	53.0619	32.2091	CYTONUC	0	0	0.192515	1	1	-0.00255763	0.753352	1	0.117672	0.539963	0.815091	0.244568	0.943483	1	0.116668	0.861772	1	0.166925	0.818979	0.925969
ACAP2	5.88699	5.09952	7.98573	7.94667	6.42306	6.15786	8.67394	6.46942	CYTONUC	0	0	-0.439895	0.174682	1	-0.639988	0.0545921	0.850649	-0.433427	0.0748795	0.338201	-0.0712077	0.376827	0.68434	-0.53623	0.015172	0.283946	-0.267448	0.0564063	0.155243
ACAT1	255.374	237.192	273.448	207.593	345.056	229.471	400.288	257.253	CYTONUC	0	0	-0.0986536	0.384985	1	0.192301	0.905946	1	-0.214209	0.045608	0.278152	-0.164875	0.0672819	0.293182	0.0341597	0.599612	0.939591	-0.194706	0.0157487	0.0644416
ACAT2	171.72	152.475	163.058	147.212	86.7825	95.6955	66.0591	106.973	CYTONUC	0	0	0.074678	0.828237	1	0.0506844	0.805213	1	0.393646	1	1	-0.16073	0.101581	0.357541	0.0633436	0.681553	0.972999	0.0766785	0.0717715	0.181755
ACBD3	47.2689	61.3507	46.1487	66.5591	60.2991	51.4895	64.803	57.829	CYTONUC	0	0	0.0346006	0.748185	1	-0.117554	0.383182	1	-0.103924	0.150473	0.454361	-0.167515	0.0900581	0.338046	-0.0533022	0.356609	0.797932	-0.133562	0.0223622	0.0821752
ACBD5	8.60865	8.28945	12.9663	12.5221	16.5678	11.4112	16.0738	11.7983	CYTONUC	0	0	-0.590903	0.100172	1	-0.595133	0.0816577	0.934827	0.0436715	0.496714	0.79017	-0.048124	0.40355	0.710604	-0.59298	0.0125658	0.258407	0.00552482	0.3331	0.517065
ACBD6	57.2069	68.4637	59.5779	56.0481	76.7941	50.6702	78.5112	66.8381	CYTONUC	0	0	-0.0585885	0.616609	1	0.288674	0.726811	1	-0.0319042	0.314972	0.638039	-0.399534	0.0367565	0.222412	0.120181	1	1	-0.189432	0.0333312	0.109187
ACBD7	1.77009	1.69472	1.34464	1.1947	4.85295	2.59215	1.82565	1.58859	CYTONUC	0	0	0.396606	1	1	0.504402	0.956979	1	1.41045	0.327074	0.646749	0.7064	0.80052	0.986107	0.448326	0.843118	1	1.12473	0.210236	0.380767
ACD	26.0558	24.5684	19.4932	21.9825	24.7396	24.5705	31.5561	24.8014	CYTONUC	0	0	0.418632	0.682599	1	0.160448	1	1	-0.351097	0.147171	0.45047	-0.0134921	0.502791	0.78468	0.28756	0.752344	1	-0.192724	0.118803	0.255121
ACE	11.06	9.39973	2.51137	2.23133	16.9505	8.58238	9.91927	5.24043	SP+TM	1	1	2.13881	0.00030561	0.0459719	2.07472	0.000298194	0.0341046	0.773024	0.374571	0.688771	0.711694	0.379812	0.68615	2.10901	1.85e-07	3.29e-05	0.752117	0.0628821	0.166678
ACER3	3.90467	3.63456	1.69936	2.47069	2.54886	2.08471	3.56577	1.66872	TM	3	7	1.20021	0.106261	1	0.55687	0.497075	1	-0.484364	0.189852	0.506191	0.32111	1	1	0.854354	0.0879685	0.537306	-0.175924	0.470804	0.651363
ACIN1	78.3151	96.1287	80.5424	107.748	84.705	107.408	91.0251	115.082	CYTONUC	0	0	-0.0404577	0.514379	1	-0.164624	0.253118	1	-0.103818	0.118857	0.409285	-0.0995638	0.106894	0.366176	-0.110198	0.182515	0.655865	-0.101441	0.00594976	0.0328295
ACLY	371.92	348.371	406.573	356.168	297.859	326.908	383.03	396.488	CYTONUC	0	0	-0.128521	0.28998	1	-0.0319305	0.520247	1	-0.36283	0.00770623	0.128864	-0.278394	0.0128487	0.136219	-0.0826114	0.200848	0.679072	-0.319266	8.15e-05	0.00134577
ACO1	11.06	10.1031	10.5021	9.46623	12.5559	11.0031	14.8789	10.4809	CYTONUC	0	0	0.0746781	0.895863	1	0.0939376	0.981691	1	-0.244898	0.10439	0.38961	0.0701482	0.52734	0.806684	0.0838403	0.839786	1	-0.106263	0.12292	0.261476
ACO2	113.457	98.8771	113.949	99.4013	100.41	91.8606	128.269	75.5283	CYTONUC	0	0	-0.00624198	0.609321	1	-0.00762861	0.63681	1	-0.353274	0.0177108	0.185393	0.282429	1	1	-0.00688786	0.433483	0.841592	-0.0839994	0.123748	0.262393
ACOT13	15.6474	13.4265	12.8957	10.4613	25.7281	13.781	25.8825	16.2762	CYTONUC	0	0	0.279037	0.864006	1	0.360012	0.644154	1	-0.00863048	0.343052	0.661264	-0.240085	0.136563	0.408135	0.315868	0.604355	0.943821	-0.0936449	0.170055	0.32766
ACOT2	8.82643	10.5632	13.2702	6.82604	7.20205	10.0981	7.58622	8.01572	CYTONUC	0	0	-0.588287	0.276733	1	0.629933	0.536014	1	-0.074973	0.73334	0.943052	0.333183	1	1	-0.0516359	0.804952	1	0.149061	0.752954	0.881507
ACOT7	101.066	77.6044	123.387	82.7022	178.574	146.752	196.917	144.19	CYTONUC	0	0	-0.287892	0.160614	1	-0.0917874	0.491002	1	-0.141062	0.104621	0.39018	0.0254007	0.324926	0.640236	-0.205968	0.0980772	0.554402	-0.06834	0.0796348	0.194296
ACOT8	12.406	9.89809	7.85342	4.36105	13.1597	5.67735	13.3285	8.61553	CYTONUC	0	0	0.65964	0.639644	1	1.18247	0.286576	1	-0.0183895	0.729545	0.943052	-0.601722	0.326062	0.640236	0.868714	0.223356	0.696691	-0.220257	0.396539	0.580796
ACOT9	20.9984	14.5491	15.479	12.8206	28.6768	17.7017	26.3594	16.1177	CYTONUC	0	0	0.439963	0.507024	1	0.182474	0.99883	1	0.121566	0.552114	0.823062	0.135243	0.682719	0.916093	0.328967	0.582122	0.928988	0.126771	0.677471	0.827544
ACOX1	11.4135	9.10628	11.9215	11.4175	7.02469	6.56628	7.56756	8.25731	CYTONUC	0	0	-0.0628255	0.592076	1	-0.326317	0.19212	1	-0.107394	0.322124	0.641893	-0.330594	0.0914728	0.34142	-0.18573	0.162061	0.6326	-0.219545	0.0304861	0.102238
ACP1	29.6738	33.9952	40.4591	44.2925	46.1905	30.6413	40.2183	28.2896	CYTONUC	0	0	-0.447275	0.152258	1	-0.38173	0.166767	1	0.199743	0.776962	0.973989	0.115205	0.70057	0.931279	-0.412649	0.0398601	0.429876	0.165433	0.748542	0.878896
ACP2	48.0752	58.6374	38.8288	38.6948	52.4839	76.3703	29.9215	26.5676	SP+TM	1	1	0.308168	0.753718	1	0.599683	0.162653	1	0.810694	0.279582	0.603177	1.52334	6.41e-05	0.00475302	0.461025	0.171176	0.643415	1.18969	0.000192964	0.00261348
ACP3	2.67049	3.19597	0.633943	2.25301	2.61483	2.44419	1.72144	1.71191	SP+TM	1	1	2.07468	0.426054	1	0.504402	0.956979	1	0.603099	1	1	0.513754	1	1	1.02294	0.43061	0.841592	0.559242	1	1
ACP6	1.88664	1.64209	1.79146	0.868198	1.00763	2.1977	1.99008	0.769631	SP	0	0	0.0746781	1	1	0.919439	0.430095	1	-0.981864	0.150149	0.453976	1.51376	0.125997	0.392744	0.407906	0.692604	0.977345	0.215956	0.959903	1
ACSF2	15.4272	6.15431	15.6256	6.50774	12.5881	8.47197	21.8782	9.55992	CYTONUC	0	0	-0.0184314	0.798253	1	-0.08056	0.854756	1	-0.797439	0.0174153	0.18406	-0.174301	0.415889	0.721633	-0.0364227	0.600914	0.941144	-0.578008	0.0344046	0.111676
ACSF3	6.09039	1.61974	3.53415	2.56914	3.31303	2.16778	5.23462	3.47042	CYTONUC	0	0	0.785171	0.408159	1	-0.665523	0.451797	1	-0.659936	0.189708	0.506191	-0.678891	0.224195	0.523819	0.337169	0.952144	1	-0.667463	0.0691021	0.177408
ACSL1	22.0094	13.4284	22.1285	15.0188	31.0583	18.9594	19.195	15.7689	TM	3	1	-0.00778415	0.712207	1	-0.16148	0.48031	1	0.694247	0.433318	0.737579	0.265827	1	1	-0.0679665	0.379832	0.813581	0.51657	0.443712	0.625083
ACSL3	179.48	173.408	187.895	187.878	152.698	151.349	159.409	155.784	CYTONUC	0	0	-0.0661045	0.424862	1	-0.11563	0.325483	1	-0.0620517	0.138727	0.438512	-0.0416677	0.160735	0.444759	-0.0906536	0.18541	0.660771	-0.0519409	0.0256599	0.0908342
ACSL4	34.3039	23.3283	36.2899	20.7832	38.5484	34.5578	44.2258	33.5022	CYTONUC	0	0	-0.0811929	0.472796	1	0.166658	1	1	-0.198217	0.0819619	0.353974	0.0447584	0.384375	0.691561	0.0140635	0.540372	0.901772	-0.0884392	0.0696484	0.178435
ACSL6	2.00818	1.45657	2.08022	1.69424	3.03886	1.16964	2.58901	1.05327	TM	3	1	-0.0508531	0.918437	1	-0.218064	0.763653	1	0.23113	1	1	0.151184	1	1	-0.123522	0.645364	0.961259	0.208463	1	1
ACSS1	17.7379	8.64856	24.017	13.5793	32.485	13.8297	27.9502	17.8985	CYTONUC	0	0	-0.437221	0.118617	1	-0.650876	0.0636378	0.87489	0.216916	0.762466	0.962016	-0.372074	0.0656931	0.29077	-0.510793	0.0106197	0.239663	0.0145883	0.338136	0.522344
ACSS2	3.94133	3.7735	4.86525	3.32518	3.08734	5.77175	7.62194	5.05315	CYTONUC	0	0	-0.303834	0.625691	1	0.182474	1	1	-1.30379	0.0216263	0.205062	0.191827	0.983628	1	-0.0863046	0.746899	1	-0.516764	0.0949229	0.219567
ACSS3	1.99053	1.36127	1.75511	1.91926	1.80983	1.17119	3.29948	1.54946	CYTONUC	0	0	0.181594	1	1	-0.495597	0.388127	1	-0.866386	0.05353	0.298018	-0.403783	0.364934	0.676827	-0.132559	0.549142	0.901772	-0.701862	0.0535868	0.150433
ACTA2	7.62104	6.63321	5.92085	4.6761	9.49734	6.97525	10.7185	5.32957	CYTONUC	0	0	0.364185	0.959883	1	0.504402	0.775181	1	-0.174509	0.519867	0.79936	0.388224	1	1	0.427744	0.692604	0.977345	0.0376662	0.859856	0.954091
ACTB	1583.48	1635.82	1448.58	1558.12	1189.45	1340.22	1197.72	1255.66	CYTONUC	0	0	0.128457	0.961192	1	0.070208	0.829763	1	-0.00999824	0.184329	0.498555	0.094022	0.400171	0.707962	0.0985651	0.810332	1	0.0441765	0.0707451	0.18005
ACTG1	1394.97	1599.1	1309.18	1593.51	1212.49	1399.98	1318.91	1306.77	CYTONUC	0	0	0.0915801	0.84546	1	0.00505041	0.620765	1	-0.121373	0.0781845	0.345564	0.0994016	0.41233	0.717763	0.0447209	0.591754	0.936277	-0.00727635	0.0418446	0.127516
ACTL6A	90.0893	72.3911	80.0454	74.9197	85.0612	75.3877	83.7911	72.6018	CYTONUC	0	0	0.170538	1	1	-0.0495332	0.578471	1	0.021703	0.340698	0.659615	0.0543232	0.428549	0.7306	0.0683225	0.698924	0.980444	0.036938	0.199059	0.366981
ACTN1	50.3244	58.8203	60.5691	67.6068	57.4357	55.4479	73.9713	64.5205	CYTONUC	0	0	-0.267326	0.170467	1	-0.200854	0.234352	1	-0.365017	0.0194613	0.192823	-0.218623	0.05392	0.264154	-0.231884	0.0666855	0.500628	-0.294964	0.00184841	0.0141518
ACTN4	281.643	339.162	330.549	359.245	269.921	288.632	298.682	324.616	CYTONUC	0	0	-0.230993	0.144628	1	-0.0829923	0.388635	1	-0.146077	0.0672578	0.324945	-0.169503	0.0454749	0.24437	-0.152023	0.105716	0.563458	-0.15823	0.00230627	0.0166267
ACTR10	31.2132	30.8329	33.8728	24.2437	24.7412	19.0455	15.33	30.1725	CYTONUC	0	0	-0.117967	0.49885	1	0.346861	0.623016	1	0.690562	0.552305	0.823062	-0.663783	0.00739541	0.101198	0.0943949	0.930445	1	-0.0554514	0.0376878	0.118796
ACTR1A	93.5883	79.0419	84.4638	79.3132	83.7948	73.6965	85.8731	70.534	CYTONUC	0	0	0.147995	1	1	-0.00494308	0.654527	1	-0.0353459	0.22132	0.544483	0.0632777	0.411307	0.717694	0.0759521	0.714106	0.985472	0.00996614	0.146802	0.296356
ACTR1B	8.1196	3.02317	6.168	2.7401	5.83027	3.46806	3.48935	4.51103	CYTONUC	0	0	0.396606	0.863867	1	0.141832	1	1	0.740602	0.851153	1	-0.37933	0.468682	0.763742	0.322918	0.921868	1	0.216901	0.819394	0.925969
ACTR2	111.318	109.329	115.756	98.2541	124.104	99.6703	134.545	90.5575	CYTONUC	0	0	-0.056396	0.471621	1	0.154092	1	1	-0.116547	0.103672	0.388833	0.138329	0.559909	0.834272	0.0440663	0.631581	0.957015	-0.0085425	0.159101	0.313065
ACTR3	33.135	26.8701	35.074	28.8715	27.3029	26.1841	30.3466	25.7678	CYTONUC	0	0	-0.0820475	0.454609	1	-0.103644	0.429604	1	-0.152482	0.119718	0.411647	0.0231198	0.344235	0.659393	-0.0917582	0.234694	0.70686	-0.0691845	0.0670978	0.173873
ACTR5	7.49456	4.48465	7.56127	6.32292	4.12782	4.71589	4.83112	5.70517	CYTONUC	0	0	-0.0127848	0.90532	1	-0.495598	0.388127	1	-0.226976	0.597782	0.853806	-0.274741	0.434837	0.733357	-0.212911	0.404887	0.826713	-0.252643	0.211585	0.382375
ACTR6	37.8363	30.9519	36.3824	29.4969	35.1718	32.8766	29.0209	27.018	CYTONUC	0	0	0.0565307	0.843635	1	0.0694653	0.92053	1	0.277329	0.921249	1	0.283142	1	1	0.0623364	0.748473	1	0.280134	0.885965	0.969081
ACTR8	13.6671	14.6277	14.2438	14.6241	13.7087	12.8141	10.3142	16.0267	CYTONUC	0	0	-0.059623	0.674453	1	0.000359843	0.796037	1	0.410454	1	1	-0.322746	0.101541	0.357537	-0.0289249	0.577692	0.92515	0.00992505	0.122443	0.260801
ACVR1	12.7983	8.61562	10.6336	11.1349	16.8392	15.7404	13.9218	8.97344	SP+TM	1	1	0.267323	0.938096	1	-0.370067	0.313017	1	0.274476	0.961756	1	0.810737	0.248386	0.553419	-0.0236951	0.58007	0.927096	0.508919	0.41698	0.59751
ACVR1B	18.9697	18.8164	20.4469	20.1133	33.8856	14.5467	33.7101	15.9401	SP+TM	1	1	-0.108186	0.49477	1	-0.096157	0.520222	1	0.00748921	0.318053	0.640995	-0.131962	0.217976	0.514464	-0.102208	0.310406	0.767012	-0.0358293	0.35496	0.536435
ACVR2A	13.58	8.881	12.2608	12.584	13.079	12.2255	7.46236	10.2753	SP+TM	1	1	0.147434	1	1	-0.502793	0.0908288	0.947362	0.80955	0.365044	0.679342	0.25072	0.974084	1	-0.145518	0.222874	0.696497	0.512583	0.804922	0.917986
ACVR2B	2.53149	2.50449	3.5576	3.07546	8.22937	3.61448	5.48298	2.85613	SP+TM	1	1	-0.490919	0.191035	1	-0.296289	0.374843	1	0.585821	0.642303	0.885988	0.339726	1	1	-0.397404	0.0966418	0.553484	0.506172	0.29406	0.477255
ACY1	17.6809	8.73272	13.5911	7.81357	13.1904	6.16482	8.68374	6.47673	CYTONUC	0	0	0.379533	0.823224	1	0.160448	1	1	0.603099	0.899505	1	-0.0712076	0.764843	0.96876	0.303358	0.873898	1	0.352407	1	1
ACYP1	19.6323	20.4832	15.7739	22.9336	50.2758	15.2043	56.4621	23.2342	CYTONUC	0	0	0.315686	0.986626	1	-0.163022	0.708651	1	-0.167419	0.302319	0.624746	-0.611776	0.152618	0.434314	0.0515448	0.900994	1	-0.283458	0.229835	0.405374
ADA	5.5824	3.81764	7.57256	5.38251	25.7685	7.29908	16.4503	2.55613	CYTONUC	0	0	-0.439895	0.584494	1	-0.495598	0.612184	1	0.647493	0.699672	0.932896	1.51375	0.213662	0.51186	-0.462778	0.338597	0.784972	0.798929	0.0632208	0.167384
ADAM10	55.8135	54.5118	29.2402	30.3998	78.4157	52.5518	38.5974	31.598	SP+TM	1	1	0.932659	0.00556435	0.327714	0.842507	0.00624023	0.332239	1.02264	0.021876	0.206037	0.73391	0.0832552	0.328115	0.887411	7.52e-05	0.00490301	0.899761	0.00114153	0.00998597
ADAM11	19.3927	10.315	10.3121	9.38032	29.6221	14.4362	15.6678	7.95624	SP+TM	1	1	0.911179	0.0595301	0.986963	0.137031	1	1	0.918875	0.152921	0.45919	0.85953	0.146313	0.425571	0.593197	0.157184	0.628463	0.89916	0.00585079	0.0324367
ADAM15	99.1491	78.1334	42.0577	50.0523	190.584	92.235	85.3922	44.5435	SP+TM	1	1	1.23723	0.000433073	0.0598804	0.642505	0.0837473	0.934827	1.15825	0.00775767	0.129157	1.0501	0.00569066	0.0871377	0.944622	0.000185567	0.0104823	1.12208	1.9e-06	6.02e-05
ADAM17	41.0269	34.4675	25.0255	23.381	99.2322	74.3546	33.9778	25.4293	SP+TM	1	1	0.71317	0.0967036	1	0.559897	0.1848	1	1.54622	0.000139496	0.0247525	1.54793	2.92e-06	0.000625918	0.641167	0.0297194	0.382922	1.54695	1.57e-10	3.82e-08
ADAM19	3.86574	2.05618	2.27235	1.70835	10.8148	3.36967	3.32256	2.36011	SP+TM	1	1	0.766555	0.380391	1	0.267363	1	1	1.70263	0.010173	0.145886	0.513755	0.806647	0.990166	0.57304	0.435452	0.841592	1.31967	0.003119	0.0208624
ADAM22	15.6847	12.514	6.79141	6.24582	18.5522	15.6189	9.05911	6.83713	SP+TM	1	1	1.20757	0.00285499	0.226056	1.00258	0.0104561	0.448451	1.03415	0.0651087	0.319781	1.19183	0.00369278	0.0675967	1.11299	6.61e-05	0.00453912	1.10409	0.000292157	0.00358008
ADAM23	16.7636	15.1782	9.12151	9.53455	41.8654	28.1002	18.6982	9.41805	SP+TM	1	1	0.877986	0.0577677	0.986963	0.670761	0.133394	1	1.16286	0.0166658	0.18406	1.57708	2.31e-05	0.00248815	0.775799	0.0133592	0.26501	1.31524	1.95e-07	9.16e-06
ADAM9	134.333	108.566	76.8645	69.0276	214.771	119.232	99.4981	64.3528	SP+TM	1	1	0.805425	0.0225641	0.722653	0.653333	0.0536529	0.850649	1.11006	0.00914465	0.140232	0.889698	0.0193214	0.16489	0.735458	0.002449	0.0869255	1.02748	2.22e-05	0.000472341
ADAMTS1	817.381	569.504	627.956	409.176	3189.21	1066.24	1404.56	470.415	SP	0	0	0.380345	0.436241	1	0.476983	0.173811	1	1.18307	0.00190986	0.0670363	1.18053	9.01e-05	0.0059828	0.419248	0.146735	0.613982	1.18244	7.59e-11	2.5e-08
ADAMTS15	6.7249	8.21586	6.18611	6.38279	17.4907	9.42491	7.85716	4.84985	SP	0	0	0.120482	1	1	0.364225	0.661152	1	1.15451	0.0666459	0.323425	0.95854	0.115064	0.379074	0.249396	0.770709	1	1.08282	0.00287734	0.019745
ADAMTS17	5.84361	6.91829	1.78994	1.27228	4.06064	3.79566	3.8884	1.32924	SP	0	0	1.70695	0.0108312	0.484736	2.443	8.41e-05	0.0136712	0.0625308	0.713969	0.941525	1.51375	0.0510322	0.258595	2.05919	1.9e-06	0.00021474	0.590454	0.249791	0.426948
ADAMTS19	17.8922	13.7262	6.97008	5.99932	28.5249	18.6854	13.6037	7.49942	SP	0	0	1.36008	0.00317548	0.240288	1.19406	0.00850686	0.398461	1.06822	0.0639537	0.318231	1.31706	0.00344187	0.0652055	1.28565	5.64e-05	0.0040201	1.16165	0.000113241	0.00174844
ADAMTS2	5.2766	3.78894	3.67431	2.37424	24.2831	4.99045	11.1112	2.81879	SP	0	0	0.522137	0.553006	1	0.674327	0.380035	1	1.12794	0.0393315	0.260262	0.824095	0.306983	0.621072	0.583804	0.265552	0.729303	1.07141	0.000132056	0.0019845
ADAMTS20	7.6934	7.03644	2.31631	2.69126	6.79812	7.90018	2.41917	3.72894	SP	0	0	1.73179	0.00360349	0.249125	1.38657	0.0109074	0.457222	1.49062	0.0705245	0.330101	1.08312	0.0687433	0.296618	1.55656	7.6e-05	0.00492496	1.25743	0.0150273	0.0621764
ADAMTS3	16.6231	14.6347	10.7044	10.3168	31.4307	20.4608	12.3167	9.43131	SP	0	0	0.634978	0.215642	1	0.504402	0.317144	1	1.35156	0.0060292	0.117341	1.11733	0.0101071	0.120504	0.57237	0.0979576	0.554402	1.25462	2.77e-05	0.000565767
ADAMTS7	4.32261	1.72439	2.05227	0.364685	11.2162	2.96724	5.29421	0.969847	SP	0	0	1.07468	0.192667	1	2.24137	0.0921619	0.947362	1.08309	0.160265	0.466354	1.61329	0.0881561	0.335203	1.32303	0.0349347	0.405708	1.17903	0.00190049	0.0144431
ADAMTS8	18.0863	18.3657	15.6127	11.0974	68.5835	33.4084	22.8935	8.43213	SP	0	0	0.212182	0.999142	1	0.726795	0.140092	1	1.58292	0.000426624	0.0378322	1.98624	1.29e-06	0.000322597	0.448616	0.265173	0.729147	1.70304	2.03e-11	9.41e-09
ADAMTS9	5.164	3.74554	2.37745	1.45223	10.7256	3.29416	5.64887	1.50471	SP	0	0	1.11907	0.0816504	1	1.3669	0.0395564	0.804888	0.925027	0.221093	0.544265	1.13043	0.159632	0.443562	1.21812	0.00567659	0.153985	0.970727	0.00497254	0.0288994
ADAR	47.6551	45.0954	57.0023	52.2043	48.6513	49.7029	51.1988	49.0207	CYTONUC	0	0	-0.258391	0.152419	1	-0.21119	0.20264	1	-0.0736316	0.159623	0.466354	0.0199402	0.293148	0.602155	-0.235634	0.0469848	0.454825	-0.027104	0.056306	0.155243
ADAT3	10.4456	8.92933	4.95934	7.5537	5.11395	8.19469	0.961918	8.13102	CYTONUC	0	0	1.07468	0.289736	1	0.241368	1	1	2.41045	0.30174	0.624746	0.0112545	0.770512	0.970667	0.63076	0.406155	0.826713	0.549546	0.936309	1
ADCK2	37.0797	32.9122	35.6493	26.9816	49.0143	28.847	32.8655	33.5749	CYTONUC	0	0	0.0567561	0.843194	1	0.286649	0.736064	1	0.576627	0.626298	0.87404	-0.218961	0.119998	0.385323	0.160315	1	1	0.228845	0.595033	0.758311
ADCY1	0.471296	0.676843	0.358017	0.397618	0.461474	0.431359	0.364567	0.362547	TM	2	12	0.396606	1	1	0.767438	0.635022	1	0.340064	1	1	0.250721	1	1	0.603536	0.593259	0.936277	0.296208	1	1
ADCY3	31.3958	20.8743	30.0378	23.0764	44.4819	27.8646	43.2362	29.7318	TM	2	12	0.0637897	0.827219	1	-0.14469	0.399936	1	0.0409764	0.340372	0.659615	-0.0935755	0.181151	0.472647	-0.0231132	0.403008	0.826713	-0.0123429	0.182858	0.344048
ADCY6	20.5629	9.21866	16.7362	12.3916	23.9694	12.9054	24.743	12.1774	TM	2	12	0.29707	0.762267	1	-0.426736	0.122358	0.994912	-0.0458266	0.249464	0.5736	0.0837671	0.562372	0.837187	0.0320207	0.520717	0.901772	-0.00178344	0.429654	0.610852
ADCY7	1.90247	1.21431	1.8065	1.60506	2.42166	1.39301	2.20746	2.43914	TM	2	12	0.0746779	1	1	-0.402488	0.614053	1	0.133614	0.919843	1	-0.808174	0.121457	0.385809	-0.130373	0.650982	0.961259	-0.284617	0.172635	0.330637
ADCY9	8.82072	8.23042	8.23379	6.43271	7.90493	9.44161	11.7575	8.62549	TM	2	12	0.09934	0.962092	1	0.355539	0.623338	1	-0.572751	0.0169751	0.18406	0.130426	0.673225	0.9098	0.217344	0.841442	1	-0.232715	0.0455296	0.135405
ADD1	40.0562	35.6375	46.5182	46.1934	33.2958	36.1343	45.3258	44.7053	CYTONUC	0	0	-0.215772	0.243613	1	-0.374291	0.0801118	0.931563	-0.444995	0.0148296	0.175321	-0.307076	0.0303117	0.205315	-0.292578	0.0317187	0.392529	-0.374863	0.000502151	0.00544085
ADD2	3.59581	3.27876	3.65831	2.92533	4.02385	2.23325	5.7948	3.29298	CYTONUC	0	0	-0.0248578	0.797285	1	0.164552	1	1	-0.526184	0.0587012	0.306371	-0.560245	0.0823905	0.326461	0.0623862	0.873183	1	-0.538434	0.0180354	0.0708267
ADD3	33.5872	38.5353	38.7459	36.7672	33.9743	29.4708	42.2281	35.0545	CYTONUC	0	0	-0.206131	0.269866	1	0.0677626	0.873893	1	-0.31376	0.0429212	0.2716	-0.250316	0.0591075	0.277392	-0.0662764	0.362674	0.800527	-0.284636	0.00510389	0.0294228
ADGRA2	1.37447	2.33032	1.63142	1.01465	4.03747	2.67325	2.21502	0.991236	SP+TM	1	7	-0.24725	0.753944	1	1.19955	0.178734	1	0.866134	0.522384	0.799689	1.43129	0.10911	0.368539	0.485542	0.511084	0.895279	1.06558	0.0494406	0.142907
ADGRA3	28.9332	27.0357	16.0882	15.1738	44.1542	22.9029	17.4747	14.3702	SP+TM	1	7	0.846726	0.0540003	0.984461	0.833283	0.0360269	0.765489	1.33729	0.00636705	0.11938	0.672453	0.270301	0.575516	0.840217	0.00348242	0.112015	1.07433	0.000932624	0.00861399
ADGRB1	2.97269	2.21364	3.57546	1.33758	18.0465	5.0788	14.819	3.93831	SP+TM	1	7	-0.266359	0.561871	1	0.726794	0.522614	1	0.284277	0.921856	1	0.366913	0.999428	1	0.0780985	1	1	0.302024	0.412343	0.592419
ADGRB2	5.2253	3.16844	1.58774	1.76337	6.54898	2.1043	5.11984	2.00979	SP+TM	1	7	1.71853	0.0203873	0.676588	0.845439	0.335558	1	0.355172	1	1	0.0662962	0.864456	1	1.32467	0.0130402	0.263191	0.27942	0.817134	0.925969
ADGRE5	96.1164	105.929	84.1651	75.0954	153.071	130.759	84.3789	77.6781	SP+TM	1	7	0.191559	0.995842	1	0.496297	0.200603	1	0.859247	0.105354	0.391026	0.751334	0.0805754	0.323437	0.343288	0.309352	0.765725	0.808527	0.0120987	0.0537306
ADGRG6	21.1606	17.1621	16.4399	12.5411	30.8225	15.366	19.6153	11.547	SP+TM	1	7	0.364185	0.598254	1	0.452563	0.362207	1	0.652009	0.426784	0.732559	0.412217	0.790115	0.982995	0.403095	0.293229	0.751237	0.567732	0.139089	0.285639
ADGRL1	9.44077	7.53232	6.07274	3.85398	28.4775	8.36204	15.3124	3.1236	SP+TM	1	7	0.636557	0.265115	1	0.966746	0.0489222	0.835266	0.895125	0.123734	0.416978	1.42065	0.00510227	0.0817386	0.77386	0.0274169	0.373105	0.998732	3.27e-05	0.000652289
ADGRL2	73.0203	78.4899	40.2305	39.8063	82.6553	54.4943	36.6216	34.567	SP+TM	1	7	0.860007	0.0133098	0.531475	0.979511	0.00109746	0.0977581	1.17441	0.00605809	0.11741	0.656713	0.173075	0.459022	0.920679	3.15e-05	0.00236875	0.946033	0.00131939	0.0110942
ADGRL3	7.63337	5.27329	5.21524	3.69124	7.29197	5.7085	4.44054	3.40147	SP+TM	1	7	0.549587	0.324797	1	0.514598	0.351863	1	0.715573	0.43383	0.737579	0.746954	0.233471	0.534174	0.535189	0.160213	0.630934	0.729269	0.0980519	0.224514
ADGRV1	37.212	35.1407	20.6216	20.1234	34.5249	26.3536	18.1675	13.9217	SP+TM	1	7	0.85161	0.0122717	0.516752	0.80427	0.00911505	0.41393	0.926276	0.0564206	0.301105	0.920664	0.0132607	0.136642	0.828424	0.000235748	0.0128928	0.923844	0.000585289	0.00613362
ADH5	78.2764	95.4738	86.7156	91.0887	81.4902	66.7024	74.2374	87.0919	CYTONUC	0	0	-0.147714	0.331561	1	0.0678317	0.857518	1	0.13448	0.524439	0.801079	-0.3848	0.0112569	0.127487	-0.0332763	0.42477	0.841592	-0.122535	0.0101529	0.0476479
ADIPOR1	22.719	19.5207	37.0612	29.9797	27.9495	19.7275	34.5473	18.6717	TM	2	7	-0.706009	0.0315467	0.855869	-0.61898	0.0537345	0.850649	-0.305753	0.11695	0.406617	0.079352	0.656044	0.897062	-0.666441	0.00266357	0.0917296	-0.158651	0.210059	0.380597
ADIPOR2	18.4672	20.5809	22.8241	21.2682	24.3967	14.2194	20.0294	12.4021	TM	2	9	-0.305594	0.217959	1	-0.0473933	0.633131	1	0.284569	0.928368	1	0.197281	0.85808	1	-0.175276	0.208939	0.684452	0.25181	1	1
ADK	63.485	53.0407	66.5382	58.1079	56.2975	53.7201	64.8599	63.3489	CYTONUC	0	0	-0.0677662	0.533524	1	-0.131634	0.424183	1	-0.204256	0.116155	0.404892	-0.237858	0.0758411	0.313657	-0.097189	0.270798	0.732245	-0.220761	0.0106735	0.0492061
ADM	7.99624	22.9673	9.11144	15.5162	30.5354	33.6658	24.7417	26.1424	SP	0	0	-0.188357	0.765596	1	0.565803	0.425315	1	0.303539	1	1	0.364891	0.961952	1	0.33029	0.604029	0.94363	0.335385	1	1
ADNP	18.6526	15.3154	19.0873	21.8479	18.2638	16.2432	18.9111	19.5029	CYTONUC	0	0	-0.0332373	0.611884	1	-0.512511	0.0351048	0.757412	-0.0502506	0.265026	0.589858	-0.263853	0.0616175	0.282446	-0.269166	0.0495955	0.460683	-0.154745	0.0200733	0.0757778
ADNP2	8.55972	5.7219	8.12791	6.44086	5.21	5.71698	8.35117	5.63548	CYTONUC	0	0	0.0746781	0.947172	1	-0.170758	0.564507	1	-0.680694	0.0434841	0.27274	0.0207148	0.608425	0.867148	-0.0287196	0.568532	0.918855	-0.356155	0.0705847	0.179988
ADO	6.66325	2.78471	5.12195	4.5508	4.34958	4.64657	6.9542	3.66125	CYTONUC	0	0	0.379533	0.823224	1	-0.708592	0.225878	1	-0.677009	0.108389	0.395539	0.34383	1	1	-0.0339229	0.623883	0.9535	-0.238786	0.342809	0.526751
ADORA2B	6.32912	6.56459	7.8128	8.54349	8.67609	6.95136	8.97569	7.7088	TM	3	7	-0.303834	0.625691	1	-0.38012	0.492064	1	-0.0489777	0.671866	0.908269	-0.14921	0.557438	0.832572	-0.343177	0.325991	0.775349	-0.0944247	0.402746	0.582021
ADPGK	137.236	159.131	79.9254	82.2051	137.959	139.424	90.234	67.4473	SP+TM	1	1	0.779935	0.036729	0.915003	0.952915	0.00227596	0.160665	0.612498	0.456626	0.757691	1.04764	0.00402653	0.0703806	0.87023	0.000162155	0.00938876	0.814867	0.00566696	0.0316263
ADPRS	26.7368	17.2962	13.7233	13.4123	24.0569	14.5504	22.3589	9.72784	CYTONUC	0	0	0.962203	0.122215	1	0.366899	0.743345	1	0.105599	0.694652	0.929174	0.580869	0.690125	0.921724	0.698401	0.147641	0.61544	0.266896	0.830403	0.93375
ADRM1	144.732	191.394	151.857	159.885	130.754	167.597	134.017	159.417	CYTONUC	0	0	-0.0693323	0.482741	1	0.259515	0.714535	1	-0.0355646	0.236056	0.560436	0.0721879	0.417859	0.72371	0.10865	0.968908	1	0.0239713	0.0716263	0.181744
ADSL	39.4122	30.5715	36.9042	35.7908	36.9828	34.3189	38.4615	33.6867	CYTONUC	0	0	0.0948559	0.903956	1	-0.227402	0.235464	1	-0.0565609	0.225979	0.546783	0.0268244	0.365137	0.677067	-0.054838	0.313751	0.769479	-0.017027	0.115998	0.251663
ADSS2	107.397	70.7846	106.413	82.3346	75.897	75.218	74.0458	78.7244	CYTONUC	0	0	0.0132775	0.665575	1	-0.218064	0.222753	1	0.0356239	0.343476	0.661806	-0.0657325	0.19067	0.483143	-0.0831111	0.21524	0.690437	-0.0157166	0.0626274	0.166193
AEBP2	11.0949	13.1877	13.9753	13.7541	15.9629	12.8488	17.8069	14.9504	CYTONUC	0	0	-0.33298	0.223726	1	-0.0606605	0.626856	1	-0.157713	0.186501	0.502193	-0.218549	0.130501	0.400345	-0.191488	0.215751	0.691133	-0.185161	0.0425025	0.128688
AEN	34.564	33.1542	29.5014	34.7305	36.1252	37.3223	40.0549	27.8831	CYTONUC	0	0	0.228483	0.935211	1	-0.0670136	0.565921	1	-0.148974	0.162918	0.46799	0.420645	0.761089	0.967464	0.0762509	0.76879	1	0.112494	0.555562	0.727144
AFAP1	1.68552	0.611268	2.32798	1.03419	2.10049	1.82318	1.18529	1.76808	CYTONUC	0	0	-0.46589	0.416718	1	-0.758631	0.437883	1	0.825492	0.711294	0.940004	0.0442698	0.799254	0.986107	-0.549781	0.178767	0.651704	0.409842	1	1
AFDN	27.8782	24.1157	28.9797	34.042	28.5901	29.2761	34.8065	31.6979	CYTONUC	0	0	-0.0559061	0.509038	1	-0.497347	0.0210993	0.647231	-0.283838	0.0376849	0.253422	-0.114666	0.121748	0.385994	-0.277509	0.0266836	0.371706	-0.200728	0.00690092	0.0364274
AFF1	5.77091	3.47882	4.38383	4.43596	4.39493	3.99076	6.28271	5.01477	CYTONUC	0	0	0.396606	0.664832	1	-0.350649	0.285965	1	-0.515545	0.0541132	0.299237	-0.32952	0.124941	0.391694	0.068666	0.743694	1	-0.429999	0.0122895	0.0542543
AFF2	0.694233	1.38473	0.906416	0.658916	1.35953	1.03253	1.5663	0.834442	CYTONUC	0	0	-0.384753	0.600421	1	1.07144	0.190852	1	-0.204256	0.447274	0.750552	0.307303	1	1	0.409398	0.57402	0.922416	-0.00522725	0.722966	0.860758
AFF3	5.39295	3.44221	3.86912	3.84211	5.04585	3.51001	4.17166	4.76316	CYTONUC	0	0	0.479068	0.530714	1	-0.158563	0.554559	1	0.274476	0.961756	1	-0.440442	0.070778	0.302549	0.196295	1	1	-0.0625244	0.128466	0.27011
AFF4	12.8862	12.078	13.8993	14.1438	11.2701	12.7103	12.9036	14.1153	CYTONUC	0	0	-0.109186	0.452393	1	-0.227786	0.249574	1	-0.195267	0.126699	0.421515	-0.151261	0.131803	0.40205	-0.167784	0.152688	0.62031	-0.17211	0.0141048	0.0595566
AFG1L	0.945356	1.69707	3.81508	0.99696	1.85131	1.08156	2.74227	1.81805	CYTONUC	0	0	-2.01278	0.0111441	0.489285	0.767436	0.635022	1	-0.566826	0.320031	0.640995	-0.749279	0.279749	0.587264	-0.864788	0.117167	0.576438	-0.636824	0.129618	0.27204
AFG3L2	53.9888	47.8945	62.0203	59.2451	64.3235	49.4139	72.0379	64.6202	TM	2	2	-0.200079	0.26357	1	-0.306836	0.13156	1	-0.163411	0.104054	0.389048	-0.38707	0.0126884	0.135593	-0.25125	0.0521883	0.465702	-0.264865	0.00319581	0.0211622
AFMID	11.4586	12.3689	5.12025	12.5105	19.1396	10.4876	14.7728	6.4813	CYTONUC	0	0	1.16214	0.193777	1	-0.0164298	0.88087	1	0.373617	1	1	0.694327	0.606158	0.867148	0.434527	0.597568	0.938963	0.47918	0.465682	0.64715
AFTPH	3.13134	5.90516	1.08123	2.88198	7.52581	3.64763	6.60604	5.47454	CYTONUC	0	0	1.53411	0.18229	1	1.03492	0.147325	1	0.188062	0.869416	1	-0.585781	0.118756	0.383011	1.1891	0.0317213	0.392529	-0.112617	0.260957	0.440207
AGA	48.6118	46.7288	45.0473	47.4359	107.814	77.1918	50.5906	47.3068	SP	0	0	0.109867	0.967021	1	-0.0216664	0.679357	1	1.0916	0.0355008	0.24749	0.7064	0.180328	0.471508	0.0439006	0.682639	0.973218	0.918225	0.00767625	0.0392454
AGAP1	1.75302	0.699324	0.93633	0.647049	2.03832	0.902515	1.55379	0.632119	CYTONUC	0	0	0.904753	0.352368	1	0.112085	1	1	0.391594	1	1	0.513756	0.960162	1	0.631154	0.488423	0.871149	0.427997	0.644795	0.799221
AGAP3	12.6338	6.81072	9.40264	6.91378	10.6988	5.00031	19.3694	7.44218	CYTONUC	0	0	0.42615	0.649781	1	-0.0216666	0.859459	1	-0.856333	0.00576813	0.114424	-0.573708	0.101881	0.35778	0.253039	0.919752	1	-0.772175	0.00487812	0.0286019
AGFG1	8.46031	10.0162	9.97711	13.1242	11.8915	9.367	12.8425	11.3717	CYTONUC	0	0	-0.237912	0.305466	1	-0.389888	0.104976	0.974444	-0.110992	0.208805	0.529267	-0.279794	0.0710542	0.30306	-0.322279	0.0497538	0.460683	-0.187814	0.0268754	0.0933884
AGFG2	1.23785	1.38267	1.88065	2.29754	1.93928	2.4925	2.5534	1.74574	CYTONUC	0	0	-0.603394	0.542346	1	-0.732637	0.341619	1	-0.396901	0.467178	0.762364	0.513755	0.92087	1	-0.673027	0.194146	0.672614	0.0438372	0.808467	0.919978
AGGF1	6.64276	4.45194	5.55074	4.48343	4.16276	5.10708	10.2769	6.13198	CYTONUC	0	0	0.259103	0.978333	1	-0.0101707	0.904703	1	-1.30379	0.0017262	0.0639661	-0.263853	0.274037	0.580535	0.144949	1	1	-0.823859	0.00286695	0.0197029
AGK	29.267	27.5485	33.0989	29.1306	40.2485	34.3113	41.5475	33.9393	CYTONUC	0	0	-0.177509	0.347666	1	-0.0805601	0.537776	1	-0.0458266	0.249464	0.5736	0.015728	0.363358	0.675933	-0.131314	0.235301	0.70686	-0.0178259	0.144658	0.293434
AGL	16.6567	12.5229	21.1393	14.1879	11.9185	11.1408	15.8993	16.1193	CYTONUC	0	0	-0.343823	0.127903	1	-0.180096	0.350109	1	-0.41576	0.0337721	0.24749	-0.532938	0.00706486	0.0990149	-0.27582	0.0564356	0.475559	-0.473562	0.0002739	0.0033968
AGO1	3.01834	1.26746	3.31862	2.01038	2.48878	1.45399	2.04808	1.73122	CYTONUC	0	0	-0.136826	0.686963	1	-0.665523	0.285675	1	0.281171	1	1	-0.251779	0.488774	0.776228	-0.314297	0.247188	0.713809	0.0610898	0.647501	0.801182
AGO2	2.61578	1.95656	3.49288	1.93099	2.48122	2.09485	2.52926	1.72924	CYTONUC	0	0	-0.417175	0.210018	1	0.0189748	0.906504	1	-0.0276674	0.504827	0.795716	0.276715	1	1	-0.246391	0.227152	0.699114	0.103766	0.699304	0.843995
AGO3	0.788887	0.484164	1.15245	0.511969	0.831863	0.38879	0.704118	0.544614	CYTONUC	0	0	-0.546809	0.291375	1	-0.0805603	0.933611	1	0.240529	1	1	-0.486244	0.370139	0.678171	-0.386725	0.269443	0.731226	-0.0328111	0.573389	0.741364
AGPAT2	44.7583	32.0162	41.0349	22.1359	52.8927	37.434	56.709	29.1868	TM	2	2	0.125304	1	1	0.532417	0.386819	1	-0.100508	0.252527	0.577062	0.359032	0.96445	1	0.281371	0.690098	0.977234	0.0725653	0.689593	0.835739
AGPAT3	12.2401	12.8731	14.2642	11.2654	10.1691	8.82653	13.1503	9.15422	TM	2	4	-0.220778	0.32083	1	0.192458	0.96028	1	-0.370906	0.0683291	0.326457	-0.052592	0.357327	0.670074	-0.0237236	0.554331	0.905541	-0.23167	0.0577473	0.157948
AGPAT4	12.9498	10.8126	12.7255	8.38458	24.3277	12.4037	25.043	10.4251	TM	2	4	0.0252094	0.763264	1	0.366899	0.562883	1	-0.0418061	0.228917	0.549448	0.25072	0.951881	1	0.170748	0.980795	1	0.0504962	0.687192	0.834483
AGPAT5	27.1094	32.5347	29.6355	36.1328	29.4441	26.4802	34.0692	29.0613	SP+TM	1	1	-0.128536	0.400194	1	-0.151333	0.337097	1	-0.210488	0.088665	0.367021	-0.134185	0.137244	0.409346	-0.141016	0.188132	0.665274	-0.174861	0.0207713	0.0776222
AGPS	14.6922	15.7127	16.771	15.692	10.1008	10.5861	13.501	12.2239	CYTONUC	0	0	-0.190912	0.319752	1	0.00190203	0.716502	1	-0.418596	0.039946	0.262758	-0.207529	0.12043	0.385809	-0.0944892	0.31175	0.767012	-0.314446	0.00710189	0.0371286
AGRN	71.3283	54.5705	63.555	46.9879	539.28	338.046	248.583	141.872	SP	0	0	0.16647	1	1	0.215833	0.83128	1	1.11731	0.0050888	0.10989	1.25263	2.81e-05	0.0028329	0.187659	0.923939	1	1.16796	1.96e-08	1.46e-06
AGTPBP1	13.2826	7.63019	13.6215	8.96487	9.104	7.78049	12.672	9.36621	CYTONUC	0	0	-0.0363534	0.6907	1	-0.232563	0.434224	1	-0.477071	0.0679262	0.326037	-0.267605	0.183869	0.475765	-0.11107	0.339474	0.785435	-0.384308	0.0252621	0.0897001
AGTRAP	47.5104	26.1131	39.0986	33.8479	49.6215	59.9119	77.5859	46.6998	TM	2	4	0.281129	0.876593	1	-0.374291	0.277865	1	-0.644829	0.0119836	0.159792	0.359427	0.952938	1	0.0133293	0.604751	0.943822	-0.182289	0.129381	0.271727
AHCTF1	2.64594	1.77774	4.76045	2.34978	1.63629	2.29427	3.05215	2.2318	CYTONUC	0	0	-0.84732	0.0492129	0.963865	-0.402488	0.407076	1	-0.899401	0.0543939	0.299846	0.0398236	0.72412	0.945225	-0.684653	0.0237828	0.353794	-0.426886	0.0920029	0.21496
AHCY	242.535	188.865	256.541	172.715	183.006	188.369	218.926	189.042	CYTONUC	0	0	-0.0809974	0.397175	1	0.128962	1	1	-0.258555	0.0290963	0.232674	-0.00514502	0.221809	0.520213	0.00718738	0.449431	0.85546	-0.13558	0.0126351	0.0554745
AHCYL1	43.2677	34.2797	44.2454	33.6957	50.3651	34.0626	66.7046	40.5381	CYTONUC	0	0	-0.0322372	0.58474	1	0.0247929	0.767235	1	-0.405363	0.0142135	0.17222	-0.25109	0.0558124	0.269617	-0.00730471	0.473022	0.866339	-0.345091	0.0044978	0.0270393
AHCYL2	10.3969	9.99186	11.2186	11.5624	18.9721	10.5972	19.8013	12.7238	CYTONUC	0	0	-0.109746	0.57029	1	-0.210621	0.393526	1	-0.0617169	0.278931	0.602475	-0.263853	0.123002	0.387978	-0.160063	0.270531	0.732245	-0.137456	0.120163	0.257425
AHDC1	1.49738	1.94137	2.66596	0.789559	2.38253	0.685248	2.89571	2.15976	CYTONUC	0	0	-0.832213	0.208098	1	1.29795	0.215177	1	-0.281424	0.424365	0.73005	-1.65617	0.022641	0.177529	-0.00701943	0.986321	1	-0.720651	0.0390765	0.121275
AHI1	5.90322	3.9249	5.60542	2.98821	7.7069	2.88159	9.89381	4.91951	CYTONUC	0	0	0.0746782	0.966933	1	0.393371	0.739088	1	-0.360375	0.108908	0.395757	-0.771647	0.036305	0.221269	0.193646	1	1	-0.484397	0.0302111	0.101625
AHNAK	10.5562	12.8363	13.2844	16.5242	24.097	17.9265	33.1216	24.0922	CYTONUC	0	0	-0.331642	0.107398	1	-0.364353	0.0654829	0.87489	-0.458923	0.00391061	0.0943434	-0.426473	0.0034846	0.0654399	-0.349684	0.0130979	0.263209	-0.445169	7.09e-05	0.00119867
AHNAK2	0.780828	0.882559	1.29752	0.713657	2.4848	0.595551	3.27168	1.00109	CYTONUC	0	0	-0.732677	0.171454	1	0.306462	0.929629	1	-0.396901	0.0920855	0.36866	-0.74928	0.103876	0.360821	-0.273914	0.407057	0.827332	-0.472078	0.0958112	0.22107
AHR	5.73301	5.33643	6.89548	3.70818	3.92946	2.6236	5.17383	3.43012	CYTONUC	0	0	-0.266359	0.396795	1	0.525161	0.482702	1	-0.396901	0.192911	0.508428	-0.38671	0.238809	0.539987	0.0620184	0.910618	1	-0.392829	0.0881597	0.208398
AHSA1	165.973	183.681	161.837	178.42	170.377	182.943	189.819	202.496	CYTONUC	0	0	0.036408	0.737053	1	0.0419239	0.782189	1	-0.155893	0.103463	0.388673	-0.146496	0.0927078	0.344918	0.039303	0.634537	0.958011	-0.151035	0.0083835	0.0418453
AIDA	7.21839	5.43923	3.42713	6.76659	7.4606	5.87263	7.75516	4.8844	CYTONUC	0	0	1.07468	0.219001	1	-0.315026	0.497705	1	-0.0558641	0.583045	0.847182	0.265827	1	1	0.312327	0.886686	1	0.0770813	0.769758	0.892998
AIF1L	10.4682	7.00496	10.5814	7.69214	13.2259	7.1086	10.0131	6.0612	CYTONUC	0	0	-0.0155198	0.798671	1	-0.135008	0.660255	1	0.401465	1	1	0.229962	1	1	-0.0646169	0.529754	0.901772	0.339166	0.840719	0.941531
AIFM1	136.915	143.08	156.01	130.459	120.392	114.01	154.364	143.184	TM	2	2	-0.188356	0.241172	1	0.133219	1	1	-0.358597	0.0171561	0.18406	-0.328704	0.0150298	0.144886	-0.0329801	0.400011	0.826713	-0.344135	0.000374884	0.00431955
AIFM2	5.49619	4.96982	6.26272	5.87349	2.51143	1.34145	2.36196	2.81865	CYTONUC	0	0	-0.188356	0.66651	1	-0.241025	0.597223	1	0.0885258	1	1	-1.07121	0.168351	0.455023	-0.213606	0.412705	0.833533	-0.427183	0.211412	0.382375
AIG1	92.2156	71.066	87.0662	86.6403	96.963	84.8809	74.3047	65.4962	TM	2	6	0.0828985	0.863696	1	-0.285879	0.147739	1	0.383982	1	1	0.37403	0.855162	1	-0.0892894	0.220373	0.694777	0.379328	0.828385	0.932495
AIMP1	63.6747	72.4283	62.9137	87.1141	73.3005	63.0043	89.3023	89.3592	CYTONUC	0	0	0.0173448	0.701957	1	-0.266352	0.154673	1	-0.284874	0.0411726	0.266543	-0.504167	0.00266573	0.0556217	-0.140531	0.160428	0.630934	-0.390393	0.000165283	0.00233056
AIMP2	101.578	123.155	139.006	161.314	126.763	128.517	143.796	122.571	CYTONUC	0	0	-0.452569	0.0603148	0.986963	-0.389398	0.0709144	0.898702	-0.181888	0.108811	0.395757	0.0683437	0.449352	0.748892	-0.418294	0.00849436	0.21268	-0.0613329	0.0811025	0.196736
AIP	89.7676	70.0808	82.4895	76.5484	124.756	115.732	129.42	73.0143	CYTONUC	0	0	0.121984	0.99127	1	-0.127354	0.457747	1	-0.0529467	0.234782	0.5587	0.664535	0.242216	0.544525	0.00733273	0.532506	0.901772	0.248513	0.912839	0.988787
AK1	22.9116	14.7981	11.3959	10.5854	13.8877	11.4836	11.956	9.0922	CYTONUC	0	0	1.00756	0.0857934	1	0.483341	0.545366	1	0.216076	0.919611	1	0.336877	1	1	0.778661	0.0778309	0.522286	0.269504	1	1
AK2	37.3699	44.0059	35.295	34.2254	56.5498	38.4101	66.4709	43.6842	CYTONUC	0	0	0.0824137	0.859953	1	0.362628	0.456577	1	-0.233203	0.046609	0.280733	-0.185628	0.0682211	0.295327	0.227163	0.687675	0.976191	-0.214148	0.0144624	0.0604406
AK3	4.52445	3.60983	2.68513	1.43142	4.98391	3.10579	4.3748	2.35656	CYTONUC	0	0	0.75275	0.470312	1	1.33448	0.148262	1	0.188062	0.933331	1	0.398278	1	1	0.982577	0.101411	0.55753	0.265189	1	1
AK4	4.26207	4.76069	5.01837	4.45877	6.00947	3.58884	4.39585	5.79224	CYTONUC	0	0	-0.235662	0.479685	1	0.0945266	1	1	0.451096	0.983576	1	-0.690604	0.0261227	0.189563	-0.0708808	0.578721	0.925991	-0.0860311	0.110178	0.243483
AKAP1	36.7217	39.8722	44.5697	43.3267	46.7702	35.1261	54.462	37.6999	CYTONUC	0	0	-0.27943	0.169439	1	-0.119873	0.397735	1	-0.219661	0.0693778	0.329452	-0.102014	0.164239	0.450608	-0.198575	0.107616	0.563765	-0.170371	0.0340374	0.11082
AKAP10	2.93635	2.57704	4.18234	1.73412	3.45018	2.68753	2.27139	3.57644	CYTONUC	0	0	-0.510285	0.400475	1	0.571516	0.734027	1	0.603099	0.956899	1	-0.412245	0.325499	0.640236	-0.101792	0.751682	1	0.0697994	0.480159	0.656816
AKAP11	5.53503	3.45609	6.62689	4.66973	3.65238	1.98235	3.7231	4.08816	CYTONUC	0	0	-0.259741	0.323313	1	-0.434197	0.187693	1	-0.0276671	0.504827	0.795716	-1.04424	0.0039127	0.0691771	-0.329318	0.0794901	0.525573	-0.471208	0.00770178	0.0393326
AKAP12	58.4823	72.5199	68.3781	93.4482	55.4696	63.716	80.8478	89.8854	CYTONUC	0	0	-0.225534	0.171357	1	-0.36579	0.0455037	0.822726	-0.543511	0.00130885	0.0571113	-0.496431	0.000840535	0.0258695	-0.304855	0.0141446	0.273648	-0.518533	4.87e-07	1.89e-05
AKAP13	7.1552	6.7078	5.4354	8.60218	5.95515	5.07538	5.88076	7.1669	CYTONUC	0	0	0.396606	0.579756	1	-0.358861	0.127485	0.997252	0.0181364	0.425128	0.730698	-0.497833	0.0148016	0.144499	-0.0180541	0.447306	0.853521	-0.242288	0.00784496	0.039866
AKAP8	24.0887	24.9329	26.5827	22.2453	25.499	22.0474	19.7247	20.6588	CYTONUC	0	0	-0.142133	0.432073	1	0.164552	1	1	0.370438	1	1	0.0938515	0.580952	0.85387	0.00570888	0.618854	0.950321	0.23557	0.64051	0.795933
AKAP8L	74.0626	50.8456	59.9683	61.5156	81.5135	56.2261	95.484	57.0467	CYTONUC	0	0	0.304546	0.728325	1	-0.274829	0.196568	1	-0.228219	0.0731849	0.335636	-0.0209026	0.304997	0.617999	0.0401036	0.560531	0.911171	-0.147155	0.0795718	0.194243
AKAP9	10.0408	10.2999	12.0768	11.2141	8.14613	9.01492	9.9861	9.86949	CYTONUC	0	0	-0.266359	0.204512	1	-0.122686	0.420097	1	-0.293808	0.0702089	0.329491	-0.130661	0.15911	0.44326	-0.195395	0.126134	0.588992	-0.210408	0.0128351	0.0559287
AKIP1	12.1834	13.4592	14.2386	13.4415	16.5178	21.4443	25.3733	14.4187	CYTONUC	0	0	-0.224882	0.652909	1	0.00190194	0.946178	1	-0.619293	0.0926513	0.368853	0.572649	0.674688	0.90993	-0.110301	0.62579	0.953945	-0.0679224	0.511764	0.684618
AKIRIN1	8.87678	9.91527	7.58609	13.4803	23.9024	9.34326	20.5996	11.3809	CYTONUC	0	0	0.226681	1	1	-0.44313	0.227072	1	0.214534	0.820675	1	-0.284611	0.232849	0.53328	-0.164821	0.381406	0.814885	0.0559717	0.623607	0.780162
AKIRIN2	48.4005	57.6737	65.0586	62.0464	74.4726	46.025	69.6929	66.4863	CYTONUC	0	0	-0.42672	0.0922909	1	-0.105435	0.473516	1	0.0956974	0.485522	0.780576	-0.530639	0.00654671	0.0947241	-0.260948	0.0868737	0.536302	-0.176502	0.0172765	0.0689276
AKR1A1	57.0584	42.0752	50.8964	31.3629	117.664	49.8496	96.9676	42.1191	CYTONUC	0	0	0.164876	1	1	0.423912	0.518986	1	0.279097	0.885943	1	0.243107	0.952706	1	0.269196	0.715114	0.986423	0.268292	0.701585	0.84604
AKR1B1	282.262	229.399	302.983	260.322	274.662	332.156	280.272	227.584	CYTONUC	0	0	-0.1022	0.378834	1	-0.18244	0.242083	1	-0.0291693	0.202431	0.521356	0.545464	0.355277	0.670074	-0.138728	0.123817	0.585352	0.256846	0.888987	0.971406
AKR7A2	69.3016	52.4926	78.3003	58.4676	101.356	61.0203	84.8221	49.4867	CYTONUC	0	0	-0.17613	0.365087	1	-0.155522	0.43133	1	0.256923	0.842484	1	0.302251	1	1	-0.167284	0.1853	0.660746	0.273791	0.902383	0.980263
AKT1	7.53582	4.74667	6.02583	3.34618	10.4856	3.99314	9.71543	4.83081	CYTONUC	0	0	0.322605	0.919378	1	0.504402	0.717628	1	0.110059	0.744893	0.950115	-0.274741	0.434837	0.733357	0.390174	0.680825	0.972894	-0.00671061	0.668709	0.819543
AKT1S1	13.1639	10.8918	9.7221	11.106	9.07041	9.37099	10.0571	9.3763	CYTONUC	0	0	0.437248	0.69324	1	-0.0280928	0.831039	1	-0.148974	0.464585	0.761387	-0.000818291	0.62643	0.870971	0.20785	1	1	-0.0755901	0.30144	0.48549
AKT2	15.9072	6.70839	11.6522	10.3529	12.4605	6.86364	11.133	8.44915	CYTONUC	0	0	0.449074	0.503517	1	-0.625994	0.0622842	0.87489	0.162526	0.716495	0.943052	-0.299832	0.151452	0.433308	0.0394786	0.565486	0.91617	-0.0191308	0.281326	0.460432
ALAD	5.67101	1.41394	2.69247	2.39223	2.08231	2.91963	1.82781	2.27211	CYTONUC	0	0	1.07468	0.250803	1	-0.758632	0.437883	1	0.188062	1	1	0.361751	1	1	0.478598	0.775731	1	0.286888	1	1
ALAS1	11.7012	14.3927	12.0369	15.6306	12.8895	12.4946	19.4856	17.1899	CYTONUC	0	0	-0.0407992	0.794661	1	-0.119034	0.618932	1	-0.59621	0.0522317	0.295226	-0.46025	0.0769338	0.315494	-0.0844752	0.526738	0.901772	-0.530887	0.00584097	0.0324017
ALCAM	60.6544	48.3931	54.2209	49.8876	243.773	115.675	85.0686	53.1988	SP+TM	1	1	0.161764	1	1	-0.0438795	0.55103	1	1.51884	3.39e-05	0.0196438	1.12061	0.000951179	0.0282427	0.0668693	0.663103	0.963726	1.37832	2.96e-10	6.24e-08
ALDH16A1	30.0281	17.2005	24.8578	18.1884	16.2089	16.913	13.8971	14.0669	CYTONUC	0	0	0.272617	0.842651	1	-0.0805601	0.622637	1	0.222009	0.864305	1	0.265827	1	1	0.13378	0.916034	1	0.244217	0.765735	0.890841
ALDH18A1	210.817	154.885	226.7	163.206	182.412	145.572	188.366	164.399	CYTONUC	0	0	-0.104797	0.349826	1	-0.0754891	0.430553	1	-0.0463379	0.162131	0.467309	-0.175472	0.0532934	0.263031	-0.0924569	0.176016	0.647067	-0.105084	0.0183061	0.0714293
ALDH1A2	65.1838	49.7579	68.5869	54.1018	39.3301	44.5033	51.785	46.0774	CYTONUC	0	0	-0.0734206	0.472261	1	-0.120749	0.397885	1	-0.396901	0.0237452	0.21393	-0.0501461	0.232385	0.53328	-0.0940999	0.225339	0.699114	-0.223229	0.0102424	0.0479676
ALDH1B1	33.4902	23.891	36.2903	25.263	37.0359	26.6855	45.2085	27.7831	CYTONUC	0	0	-0.115844	0.462265	1	-0.0805601	0.578587	1	-0.287672	0.0667189	0.323425	-0.0581515	0.292864	0.601706	-0.101258	0.291288	0.749998	-0.195954	0.0631598	0.167318
ALDH2	19.466	12.146	20.3798	12.1066	30.0565	17.017	27.5093	16.7981	CYTONUC	0	0	-0.0661846	0.501134	1	0.0046872	0.726294	1	0.127761	0.488861	0.782583	0.0186778	0.341138	0.656172	-0.0393644	0.361457	0.79961	0.0873693	0.471915	0.652121
ALDH3A2	16.1822	15.9488	22.8981	15.794	14.2915	16.263	20.0445	19.3232	CYTONUC	0	0	-0.500824	0.0854445	1	0.0140767	0.811409	1	-0.488049	0.0417115	0.267231	-0.248746	0.118383	0.383011	-0.268073	0.126155	0.588992	-0.36563	0.00616372	0.0336097
ALDH4A1	22.0441	13.6457	24.541	19.5598	14.1416	17.3932	18.62	13.4003	CYTONUC	0	0	-0.154804	0.445573	1	-0.519444	0.0928285	0.947362	-0.396901	0.09517	0.372478	0.376251	0.93067	1	-0.305294	0.0699494	0.504425	-0.0220418	0.337061	0.521639
ALDH5A1	30.6914	18.2272	28.0475	21.2209	27.3402	19.6423	23.8005	17.6036	CYTONUC	0	0	0.12996	0.999161	1	-0.219388	0.285089	1	0.200034	0.707914	0.938446	0.158096	0.707596	0.93485	-0.0102786	0.419717	0.840736	0.182352	0.698686	0.843668
ALDH6A1	10.266	8.01645	10.7852	7.00259	11.9769	6.99707	9.01124	7.70115	CYTONUC	0	0	-0.0711729	0.631472	1	0.195074	0.994874	1	0.410454	1	1	-0.138322	0.308572	0.622791	0.0395755	0.75198	1	0.183102	0.672318	0.823203
ALDH7A1	81.1217	83.3008	87.0147	87.6621	82.6179	71.0393	91.3503	85.3873	CYTONUC	0	0	-0.101172	0.380609	1	-0.0736241	0.447181	1	-0.144955	0.0893106	0.36713	-0.265403	0.0249169	0.184432	-0.0872811	0.226721	0.699114	-0.201893	0.0036998	0.0233481
ALDH9A1	116.918	100.136	114.645	84.9512	100.93	82.1141	94.7474	72.5025	CYTONUC	0	0	0.0283224	0.702076	1	0.23726	0.783841	1	0.0911999	0.422772	0.729613	0.1796	0.710981	0.937584	0.120971	0.936178	1	0.130188	0.454878	0.63771
ALDOA	1728.45	1911.86	1847.8	1849.81	1485.86	1661.88	1826.03	1858.82	CYTONUC	0	0	-0.096326	0.346361	1	0.047601	0.754978	1	-0.297415	0.0144472	0.173817	-0.161569	0.0465193	0.247067	-0.0225294	0.369461	0.805718	-0.22729	0.000663306	0.00663593
ALDOC	5.19358	7.69543	8.45415	5.63356	22.5208	6.79069	21.0437	11.4148	CYTONUC	0	0	-0.70293	0.340427	1	0.449955	0.812115	1	0.0978636	0.699123	0.932567	-0.74928	0.103876	0.360821	-0.128295	0.756632	1	-0.147136	0.34826	0.528573
ALG1	22.3313	25.139	19.7524	28.1312	15.8752	23.7988	14.9867	23.336	TM	3	1	0.17704	1	1	-0.162244	0.375371	1	0.0830918	0.577429	0.842409	0.028328	0.424205	0.72592	-0.0125066	0.513924	0.897306	0.0499924	0.114384	0.249214
ALG10	14.7441	23.2003	15.167	16.931	22.4572	16.4935	17.4245	17.328	TM	2	13	-0.0407992	0.729795	1	0.454477	0.441916	1	0.36606	1	1	-0.0712077	0.358576	0.670867	0.241404	0.713988	0.985457	0.164532	0.524934	0.697903
ALG10B	3.79873	3.03082	3.6071	3.00457	7.20664	5.21525	2.90786	3.42445	TM	2	13	0.074678	0.960726	1	0.0125493	0.886604	1	1.30937	0.0533503	0.298018	0.606864	0.487315	0.776228	0.0467758	0.793887	1	0.97208	0.0502997	0.144534
ALG11	13.3782	15.2065	13.3994	13.1421	10.0488	9.72852	9.92327	9.51587	TM	2	2	-0.00228403	0.716575	1	0.210489	0.905477	1	0.0181365	0.457519	0.75837	0.0318859	0.487768	0.776228	0.106992	0.955625	1	0.0248835	0.240209	0.415943
ALG12	8.72956	8.21498	8.50173	10.5752	17.9719	11.8823	16.7374	10.1877	TM	2	11	0.0381522	0.870511	1	-0.364353	0.214149	1	0.10267	0.547223	0.818707	0.221989	0.907884	1	-0.171007	0.258619	0.724476	0.148985	0.780041	0.899241
ALG13	26.686	18.5143	15.6997	16.1515	19.8814	21.2389	19.82	13.0162	CYTONUC	0	0	0.76535	0.106254	1	0.196974	0.954237	1	0.00446153	0.398595	0.711206	0.7064	0.252714	0.558014	0.504988	0.204094	0.681828	0.324563	0.802769	0.915742
ALG14	3.3087	3.1475	3.02095	3.2209	3.36434	3.26127	2.29691	3.42628	TM	3	1	0.131262	1	1	-0.0332542	0.806208	1	0.550632	0.870645	1	-0.0712075	0.451614	0.750756	0.048713	0.822932	1	0.211236	0.539515	0.712585
ALG2	14.4456	10.8475	15.3307	13.6211	12.0645	13.6104	15.3372	13.6181	CYTONUC	0	0	-0.0857867	0.657331	1	-0.328488	0.325814	1	-0.346275	0.167465	0.474723	-0.000818374	0.518715	0.799032	-0.194909	0.26096	0.72624	-0.173474	0.116446	0.25233
ALG3	85.3269	49.6786	76.6429	64.8538	91.8281	66.1357	72.3465	47.7996	TM	2	12	0.154848	1	1	-0.384566	0.120735	0.994912	0.344012	1	1	0.468431	0.655115	0.896586	-0.0677501	0.288452	0.747684	0.394804	0.581077	0.747238
ALG5	80.2537	76.5241	75.2759	93.3043	122.663	94.0558	85.8009	91.5996	SP+TM	1	1	0.09238	0.925897	1	-0.286029	0.196606	1	0.515636	0.735506	0.94454	0.0381758	0.417073	0.722605	-0.104714	0.268734	0.730932	0.288815	0.754544	0.882772
ALG6	45.5687	52.3884	50.4249	58.1215	65.3474	65.6808	46.7214	46.0026	TM	2	14	-0.146091	0.361871	1	-0.149823	0.338009	1	0.484046	0.780571	0.976003	0.513755	0.473749	0.768215	-0.148088	0.171978	0.643684	0.498862	0.485086	0.659143
ALG8	199.69	231.425	266.432	263.776	236.204	210.784	174.763	212.572	TM	2	16	-0.416005	0.0426018	0.929907	-0.188769	0.223194	1	0.434628	0.88217	1	-0.0121871	0.233159	0.533725	-0.298486	0.0218104	0.336753	0.206651	0.326454	0.509394
ALG9	18.2128	16.327	21.569	14.675	20.0373	14.6092	20.8423	15.2172	TM	2	11	-0.244004	0.24984	1	0.153905	1	1	-0.0568257	0.259893	0.583815	-0.0588239	0.284488	0.593715	-0.0694785	0.386475	0.815906	-0.0576686	0.151191	0.302251
ALKBH1	8.72844	5.13135	6.54326	6.20119	8.99633	5.04556	8.29168	9.12923	CYTONUC	0	0	0.415715	0.793117	1	-0.273205	0.604459	1	0.117672	0.814145	0.994756	-0.855479	0.0444772	0.24266	0.121037	0.972448	1	-0.311083	0.0792727	0.193717
ALKBH2	10.1105	7.26	14.4007	5.97094	12.8697	10.1791	22.1592	11.6663	CYTONUC	0	0	-0.510284	0.400475	1	0.28201	1	1	-0.783924	0.0781731	0.345564	-0.196739	0.524067	0.803269	-0.229923	0.546827	0.901772	-0.553418	0.0949229	0.219567
ALKBH3	7.72694	9.8639	8.80458	7.82278	13.6186	9.90104	8.96565	13.374	CYTONUC	0	0	-0.188356	0.765596	1	0.334477	0.903902	1	0.603099	0.87641	1	-0.433778	0.216947	0.513883	0.0812658	1	1	0.0742605	0.402915	0.582021
ALKBH4	14.2572	5.00503	9.74732	8.17926	10.6096	7.82942	8.08756	5.4837	CYTONUC	0	0	0.548609	0.561214	1	-0.708591	0.225878	1	0.391595	1	1	0.513755	0.861066	1	0.103672	0.859095	1	0.442207	0.764515	0.889594
ALKBH5	9.06393	8.13561	12.1928	7.00971	14.7917	7.60454	20.9366	7.9893	CYTONUC	0	0	-0.427822	0.25614	1	0.214896	1	1	-0.501238	0.047746	0.283356	-0.0712077	0.507163	0.786862	-0.158926	0.430742	0.841592	-0.369104	0.114006	0.248622
ALKBH6	32.8695	34.9665	23.1195	27.7309	34.5684	35.6553	18.834	28.8749	CYTONUC	0	0	0.507637	0.595792	1	0.334477	0.764282	1	0.876117	0.461925	0.760084	0.304301	1	1	0.41579	0.485063	0.868449	0.557701	0.81807	0.925969
ALKBH7	23.3688	27.4765	25.6936	12.4519	31.3119	31.52	28.5422	32.3263	CYTONUC	0	0	-0.136826	0.686963	1	1.14183	0.0952011	0.948266	0.133614	0.789044	0.981037	-0.0364422	0.505832	0.786862	0.414601	0.473978	0.866339	0.0458002	0.347762	0.528573
ALMS1	2.95307	2.94513	3.32987	3.73712	4.518	3.20961	4.99694	4.43684	CYTONUC	0	0	-0.17325	0.521177	1	-0.343594	0.262204	1	-0.145362	0.253789	0.578662	-0.467136	0.0452031	0.243466	-0.26082	0.175197	0.646352	-0.287815	0.0235517	0.085149
ALS2	2.32352	1.99642	3.56404	4.9761	2.27509	1.14511	0.921712	2.29152	CYTONUC	0	0	-0.6172	0.232739	1	-1.3176	0.00644098	0.337574	1.30354	0.403783	0.715913	-1.00082	0.075574	0.313252	-0.983247	0.00299605	0.100929	0.0900582	0.398051	0.582021
ALX1	19.7049	15.7215	18.7108	25.6922	36.8343	27.0526	13.8568	28.7085	CYTONUC	0	0	0.074678	0.998287	1	-0.708591	0.0872527	0.946549	1.41045	0.0722095	0.333622	-0.0857073	0.394153	0.702875	-0.325835	0.16304	0.6326	0.585843	0.898402	0.978293
ALYREF	719.957	787.003	744.566	673.467	538.829	661.934	590.285	626.057	CYTONUC	0	0	-0.04849	0.470994	1	0.224762	0.787965	1	-0.131584	0.0879956	0.36481	0.0803937	0.387553	0.696198	0.0877498	0.824233	1	-0.0185972	0.0362337	0.115677
AMACR	9.87149	6.00073	11.6053	6.34535	8.74519	6.02333	5.45428	5.72541	CYTONUC	0	0	-0.233444	0.52303	1	-0.0805602	0.842412	1	0.681101	0.776537	0.973851	0.0731822	0.826033	0.999717	-0.177532	0.419847	0.840736	0.401645	1	1
AMBN	13.6857	15.6666	14.1254	14.0563	15.731	23.4182	8.43849	6.86598	SP	0	0	-0.0456162	0.793819	1	0.156479	1	1	0.898555	0.459405	0.759518	1.77009	0.00194515	0.0453902	0.0587199	0.894017	1	1.35503	0.00393093	0.0243586
AMBRA1	6.3532	3.62064	3.87817	3.25428	3.7769	3.73811	3.51032	3.92724	CYTONUC	0	0	0.712108	0.354339	1	0.153905	1	1	0.105599	0.82946	1	-0.0712076	0.55577	0.831664	0.483751	0.487642	0.870427	0.0149449	0.402061	0.582021
AMD1	15.6202	8.58535	23.402	10.2498	33.3084	15.5674	29.5359	16.0213	CYTONUC	0	0	-0.583216	0.0586488	0.986963	-0.255647	0.432033	1	0.173415	0.669571	0.908269	-0.0414603	0.385761	0.693785	-0.475344	0.0254543	0.365872	0.101441	0.689777	0.835744
AMDHD2	5.76905	4.14255	3.28681	2.43358	3.95417	3.69613	2.2313	1.10947	CYTONUC	0	0	0.811644	0.571163	1	0.767437	0.635022	1	0.825491	0.911031	1	1.73615	0.257571	0.562943	0.793002	0.360479	0.79911	1.19534	0.230699	0.406465
AMER1	1.13528	1.81157	1.21276	1.31698	0.972668	1.55862	2.01251	1.81942	CYTONUC	0	0	-0.0952467	0.928474	1	0.460008	0.751544	1	-1.04898	0.090541	0.36713	-0.22321	0.467609	0.763742	0.220184	0.952144	1	-0.5982	0.0590557	0.160172
AMFR	87.6335	58.608	94.2262	68.4973	116.407	70.4765	106.749	67.3299	TM	2	8	-0.104646	0.382592	1	-0.22495	0.200543	1	0.124951	0.459469	0.759518	0.0658935	0.400716	0.707962	-0.15407	0.104459	0.56262	0.102395	0.47243	0.652541
AMIGO2	5.26934	3.21493	1.76595	1.30752	9.10501	7.65977	3.99612	3.57659	SP+TM	1	1	1.57718	0.0772382	1	1.29795	0.215177	1	1.18806	0.21926	0.541804	1.09872	0.142422	0.419266	1.46492	0.0217742	0.336753	1.14655	0.0360849	0.115435
AMMECR1	4.45996	3.02462	5.08197	2.82205	3.0569	3.06152	3.16246	2.43019	CYTONUC	0	0	-0.188356	0.599124	1	0.100012	1	1	-0.0489777	0.671866	0.908269	0.333182	1	1	-0.0786641	0.61463	0.949032	0.129629	0.819595	0.925969
AMMECR1L	1.26973	2.43133	1.20568	1.92822	3.7298	0.929709	2.94656	3.90699	CYTONUC	0	0	0.0746774	1	1	0.334477	0.956014	1	0.340065	1	1	-2.07121	0.00289538	0.0591553	0.239981	0.974521	1	-0.556675	0.0340499	0.11082
AMOT	2.23319	2.19292	2.77301	1.30436	7.90557	2.83009	6.42262	2.64292	CYTONUC	0	0	-0.312345	0.542042	1	0.749515	0.461989	1	0.299707	1	1	0.0987171	0.818034	0.995177	0.118403	1	1	0.243946	0.862476	0.955625
AMOTL1	12.0898	13.7798	14.2553	16.0283	14.6997	12.7677	15.0728	12.8601	CYTONUC	0	0	-0.237706	0.255665	1	-0.218064	0.256313	1	-0.0361537	0.273374	0.596845	-0.0104043	0.32523	0.640236	-0.227277	0.0980974	0.554402	-0.0242417	0.130966	0.273875
AMOTL2	3.82461	3.05146	2.95074	3.63004	3.7449	2.62539	3.08176	3.83086	CYTONUC	0	0	0.374238	0.879487	1	-0.250485	0.599683	1	0.281171	1	1	-0.545138	0.173724	0.459954	0.063327	0.886027	1	-0.117876	0.238024	0.41392
AMPD2	19.5868	10.9624	15.5452	8.63234	10.8774	14.4486	19.2216	11.9938	CYTONUC	0	0	0.333412	0.727756	1	0.344746	0.703038	1	-0.821399	0.00475792	0.105955	0.268642	1	1	0.337469	0.591015	0.936085	-0.301639	0.0530835	0.149246
AMPH	2.59035	3.54293	5.62211	4.37079	4.71038	2.03215	2.3854	4.50716	CYTONUC	0	0	-1.11797	0.100012	1	-0.302952	0.60882	1	0.981611	0.606463	0.856706	-1.14921	0.059244	0.277611	-0.704246	0.0976244	0.553484	-0.0317502	0.322563	0.505024
AMZ2	4.09417	3.26653	7.77526	4.14494	6.41413	9.7428	7.38967	3.14946	CYTONUC	0	0	-0.925322	0.287082	1	-0.343594	0.822714	1	-0.204256	0.659935	0.903716	1.62923	0.112406	0.37423	-0.695495	0.233071	0.705302	0.616398	0.465733	0.64715
ANAPC1	8.14624	5.15053	12.9895	6.22436	7.97645	4.22034	7.13371	4.92652	CYTONUC	0	0	-0.673135	0.0240645	0.753153	-0.273205	0.343161	1	0.161094	0.721491	0.943052	-0.223211	0.239569	0.540366	-0.531069	0.00934786	0.222048	0.0162437	0.405206	0.58398
ANAPC10	15.8438	17.0653	10.5312	14.7036	20.1677	16.6764	25.533	17.7741	CYTONUC	0	0	0.589251	0.569043	1	0.214896	1	1	-0.340318	0.192641	0.508428	-0.0919662	0.466159	0.763742	0.383073	0.617367	0.949259	-0.233169	0.15237	0.30369
ANAPC11	68.4036	44.9448	38.2076	37.3418	100.467	44.1933	64.8443	36.7565	CYTONUC	0	0	0.840213	0.0977096	1	0.267363	0.828877	1	0.631668	0.531029	0.808323	0.265827	1	1	0.585272	0.152561	0.62031	0.509756	0.290496	0.472463
ANAPC13	10.1969	5.69493	9.68253	6.02198	20.9672	11.1994	15.7755	10.4587	CYTONUC	0	0	0.074678	1	1	-0.0805602	1	1	0.410454	1	1	0.0987174	0.892081	1	0.0171083	0.902275	1	0.294118	1	1
ANAPC15	9.86566	10.6825	10.0371	8.32335	13.8	10.9646	6.35957	7.67956	CYTONUC	0	0	-0.0248576	0.910144	1	0.360012	0.83903	1	1.11767	0.372681	0.686386	0.513755	0.837253	1	0.162406	1	1	0.818827	0.381408	0.567335
ANAPC16	6.45856	9.16082	3.74779	4.54074	11.2426	5.25446	5.55106	4.60026	CYTONUC	0	0	0.785171	0.408159	1	1.01255	0.117036	0.994912	1.01814	0.312567	0.636408	0.191827	0.983628	1	0.914148	0.0565188	0.475559	0.700539	0.366065	0.550434
ANAPC2	27.8601	23.6622	32.0016	25.7793	10.1198	11.1045	13.3245	16.1312	CYTONUC	0	0	-0.199944	0.361442	1	-0.123629	0.511315	1	-0.396901	0.174307	0.484368	-0.538713	0.0507395	0.25827	-0.165396	0.220834	0.695109	-0.472832	0.00665722	0.0354033
ANAPC4	16.7333	10.1032	13.3126	9.53876	11.0706	9.93428	9.32892	6.95794	CYTONUC	0	0	0.329935	0.810785	1	0.0829385	1	1	0.246955	0.973199	1	0.513755	0.772812	0.971547	0.23192	0.943699	1	0.367018	0.898058	0.978202
ANAPC5	52.3751	25.1464	48.8527	34.8023	37.2145	31.8165	37.0484	34.1691	CYTONUC	0	0	0.100441	0.929059	1	-0.468831	0.0805781	0.931929	0.0064546	0.37797	0.691589	-0.102917	0.227958	0.528876	-0.109856	0.203752	0.681828	-0.0449866	0.115104	0.250604
ANAPC7	59.277	41.5961	65.4418	41.2735	36.0137	48.0442	35.4487	46.0112	CYTONUC	0	0	-0.14274	0.344031	1	0.0112324	0.729289	1	0.0228129	0.37369	0.687696	0.0623755	0.432152	0.731595	-0.0812254	0.268611	0.730811	0.0452923	0.0978893	0.224402
ANG	6.83411	3.11576	11.1246	3.2947	41.1059	14.2971	16.3628	8.76196	SP	0	0	-0.70293	0.340427	1	-0.0805599	1	1	1.32892	0.0909368	0.36713	0.7064	0.608495	0.867148	-0.535252	0.320341	0.77231	1.14085	0.0180581	0.0708402
ANGEL1	23.4106	17.6005	15.8172	19.7508	30.4166	15.6581	25.5384	14.7187	CYTONUC	0	0	0.565664	0.380586	1	-0.16629	0.482439	1	0.252192	0.874323	1	0.089257	0.670934	0.907244	0.205435	1	1	0.194732	0.968468	1
ANGEL2	4.57883	5.68278	6.03868	4.72146	6.47601	4.19083	4.26341	5.54435	CYTONUC	0	0	-0.399253	0.353107	1	0.267363	0.913697	1	0.603099	0.805965	0.99149	-0.403783	0.183452	0.475184	-0.0684393	0.66433	0.964512	0.121138	0.451145	0.634118
ANGPT1	2.25634	2.4753	1.33907	1.18975	1.10466	2.32328	0.363619	0.723209	SP	0	0	0.752749	0.68953	1	1.05694	0.378148	1	1.6031	0.757737	0.959497	1.68368	0.191312	0.484107	0.903874	0.262795	0.728119	1.65722	0.193039	0.358512
ANK2	4.78391	4.55342	5.10044	6.58511	3.53369	5.99167	4.76093	5.5954	CYTONUC	0	0	-0.0924318	0.561721	1	-0.532256	0.0508772	0.841821	-0.430068	0.0667517	0.323425	0.0987174	0.58506	0.856105	-0.323643	0.0529487	0.466527	-0.120667	0.0491328	0.142373
ANK3	4.20603	3.80321	3.66103	3.78506	3.63789	3.01553	3.79579	4.80833	CYTONUC	0	0	0.200209	1	1	0.00690285	0.787029	1	-0.0612981	0.348279	0.6669	-0.673123	0.00504671	0.0811679	0.105183	0.897286	1	-0.370931	0.00224652	0.0162592
ANKFY1	13.2783	13.0578	13.1949	9.1183	8.31494	8.19628	6.96696	6.73042	CYTONUC	0	0	0.00908964	0.725869	1	0.518077	0.283934	1	0.255176	0.901466	1	0.284273	1	1	0.239145	0.707985	0.984338	0.269546	0.848065	0.946221
ANKH	6.39622	6.495	8.14408	7.11329	12.8105	6.12031	11.6197	7.54823	TM	2	12	-0.348533	0.223962	1	-0.131186	0.523178	1	0.140756	0.610735	0.861165	-0.302533	0.103644	0.360821	-0.243117	0.161975	0.6326	-0.0179573	0.28025	0.460432
ANKHD1	45.7126	42.047	43.4065	48.0236	40.0557	37.0421	43.7314	42.0893	CYTONUC	0	0	0.074678	0.820842	1	-0.191739	0.222849	1	-0.126661	0.109116	0.39593	-0.184288	0.0598751	0.278075	-0.0591128	0.264436	0.728553	-0.154635	0.00855717	0.0424604
ANKHD1-EIF4EBP3	44.4407	41.3855	42.6059	46.4144	38.8971	36.2281	42.9248	40.2137	CYTONUC	0	0	0.060828	0.781932	1	-0.165449	0.265127	1	-0.142146	0.0978352	0.377015	-0.15058	0.0815207	0.324671	-0.0527174	0.283707	0.744861	-0.146219	0.0109774	0.0499482
ANKIB1	1.88177	0.90082	5.00315	2.38138	2.39531	1.72231	1.21302	1.93008	CYTONUC	0	0	-1.41075	0.010185	0.471768	-1.40249	0.0523865	0.845603	0.98161	0.606463	0.856706	-0.164317	0.590597	0.857167	-1.40808	0.000559632	0.0261844	0.389622	1	1
ANKLE2	42.1073	31.9362	41.9576	30.0424	38.4301	28.7854	50.2649	30.9916	SP+TM	1	1	0.00513706	0.665412	1	0.0881943	0.936462	1	-0.387315	0.0190187	0.19053	-0.106541	0.170841	0.458692	0.0403763	0.615842	0.949032	-0.27369	0.0144115	0.0603288
ANKMY2	11.9831	15.2972	14.5646	13.7493	15.9574	16.2322	16.685	24.8888	CYTONUC	0	0	-0.281466	0.416565	1	0.153905	1	1	-0.0643257	0.43239	0.737283	-0.616642	0.0151973	0.14569	-0.053654	0.623242	0.953481	-0.369082	0.00425657	0.0258237
ANKRD10	16.736	15.2604	14.5296	9.68206	9.36411	7.87775	12.3295	7.9698	CYTONUC	0	0	0.203961	1	1	0.656405	0.301783	1	-0.396901	0.203446	0.522375	-0.0167598	0.636505	0.879562	0.402207	0.451527	0.858392	-0.235515	0.219348	0.392952
ANKRD11	8.21193	6.34714	10.2344	6.60339	9.67405	7.6335	10.4217	8.47212	CYTONUC	0	0	-0.317639	0.202702	1	-0.0571009	0.656628	1	-0.107394	0.231164	0.551649	-0.150378	0.190208	0.483142	-0.209789	0.161731	0.6326	-0.12651	0.0775578	0.190886
ANKRD12	0.528642	0.337421	1.40553	1.0704	1.2423	1.06446	2.04463	1.55887	CYTONUC	0	0	-1.41075	0.0697902	1	-1.66552	0.053192	0.846684	-0.718829	0.117698	0.407875	-0.550376	0.190618	0.483142	-1.51542	0.00445262	0.131528	-0.643531	0.0339305	0.110602
ANKRD13B	5.37708	3.48571	6.06317	2.26824	10.8591	5.22902	7.36558	3.87783	CYTONUC	0	0	-0.173249	0.672345	1	0.61988	0.64052	1	0.56003	0.824775	1	0.431293	0.953636	1	0.0892001	1	1	0.516914	0.460094	0.642786
ANKRD13C	1.89773	1.0094	1.20133	1.42316	2.68403	0.964955	1.08739	1.21653	CYTONUC	0	0	0.65964	0.725746	1	-0.495597	0.612184	1	1.30354	0.403783	0.715913	-0.334242	0.626572	0.870971	0.147558	1	1	0.663407	0.771668	0.893503
ANKRD16	3.49097	3.82975	4.9723	4.41784	4.70004	5.59152	6.75102	3.63655	CYTONUC	0	0	-0.510285	0.470091	1	-0.206091	0.754346	1	-0.522432	0.257612	0.580467	0.62067	0.742532	0.954265	-0.359161	0.375593	0.810657	-0.0133963	0.752954	0.881507
ANKRD17	25.6354	30.9442	31.5819	34.1197	30.9436	27.3062	40.4577	35.5586	CYTONUC	0	0	-0.300961	0.116511	1	-0.140933	0.311011	1	-0.386777	0.0109097	0.151754	-0.380973	0.00709309	0.0991006	-0.215645	0.069223	0.504425	-0.384059	0.000150575	0.00220367
ANKRD18A	2.00897	2.06081	1.63511	0.242129	1.12405	1.0507	1.48002	0.735909	CYTONUC	0	0	0.29707	1	1	3.08937	0.056507	0.857245	-0.396901	0.723953	0.943052	0.513756	1	1	1.11634	0.180188	0.653076	-0.0270547	0.983054	1
ANKRD26	7.04378	10.2563	7.19008	8.31966	5.69	7.25276	8.62702	9.48231	CYTONUC	0	0	-0.0296585	0.735217	1	0.301909	0.725148	1	-0.600434	0.035263	0.24749	-0.386709	0.0612053	0.28126	0.157601	0.974962	1	-0.484589	0.00185757	0.0141984
ANKRD27	10.4983	7.73176	10.7355	7.94868	12.1245	7.39131	10.4114	7.42016	CYTONUC	0	0	-0.0322372	0.733953	1	-0.0399181	0.770974	1	0.21977	0.851973	1	-0.00561916	0.54183	0.817915	-0.0354998	0.560413	0.911138	0.130216	0.680596	0.829393
ANKRD28	6.15524	8.34863	10.3744	9.4772	7.38301	4.50692	11.3081	8.68075	CYTONUC	0	0	-0.753141	0.0213286	0.700667	-0.182922	0.397659	1	-0.615081	0.0146142	0.175238	-0.945677	0.00106167	0.0300193	-0.452818	0.0266374	0.37164	-0.749458	7.43e-05	0.0012454
ANKRD39	9.36242	5.33557	7.6201	7.89878	10.4769	9.79321	3.44867	2.57218	CYTONUC	0	0	0.29707	1	1	-0.565987	0.608681	1	1.6031	0.454552	0.757097	1.92879	0.164951	0.451464	-0.078406	0.804087	1	1.75132	0.0735343	0.184363
ANKRD40	2.57738	2.9703	2.99122	2.65767	4.76691	2.35897	4.06125	4.03876	CYTONUC	0	0	-0.214828	0.760314	1	0.160448	1	1	0.23113	1	1	-0.775752	0.112219	0.374224	-0.0260819	0.857972	1	-0.184854	0.232642	0.408955
ANKRD46	42.7337	41.9201	49.2257	52.011	65.8512	51.9362	72.254	47.6031	TM	2	1	-0.204038	0.357596	1	-0.311173	0.199825	1	-0.133867	0.176347	0.487665	0.125684	0.642959	0.885837	-0.258085	0.0998301	0.556058	-0.0251297	0.246759	0.42325
ANKRD50	3.6613	2.70478	3.86289	0.915236	2.25721	1.61346	2.44754	1.65163	CYTONUC	0	0	-0.077325	0.712704	1	1.5633	0.033498	0.755365	-0.116793	0.534257	0.808983	-0.033733	0.689322	0.921724	0.413961	0.474587	0.866339	-0.0827493	0.470804	0.651363
ANKRD52	12.2314	9.1009	11.3534	10.4352	8.074	6.9182	6.73287	6.60748	CYTONUC	0	0	0.107468	0.95782	1	-0.197374	0.343409	1	0.262062	0.907331	1	0.0662958	0.56484	0.839242	-0.030531	0.426343	0.841592	0.168415	0.531194	0.704178
ANKRD54	9.7181	12.3145	10.3135	6.26971	15.6727	14.6499	17.6879	9.89431	CYTONUC	0	0	-0.0857867	0.786253	1	0.973888	0.167148	1	-0.174509	0.337007	0.656177	0.566222	0.660872	0.900341	0.409917	0.501829	0.884334	0.136657	0.915766	0.991313
ANKS1A	9.01825	11.992	11.5962	16.4849	11.4058	12.897	14.7755	11.8031	CYTONUC	0	0	-0.362727	0.196139	1	-0.459072	0.0728786	0.91113	-0.373442	0.0593241	0.307306	0.127864	0.657171	0.897808	-0.418503	0.023685	0.353794	-0.129147	0.0887936	0.209522
ANKS1B	0.987616	0.630375	0.375118	0.499932	0.773624	0.723141	1.01861	0.379864	CYTONUC	0	0	1.39661	0.52223	1	0.334479	1	1	-0.396902	0.723953	0.943052	0.928794	0.859923	1	0.886767	0.568239	0.918855	0.0979907	1	1
ANKS6	1.49337	0.661937	0.787799	1.11992	2.11214	0.759348	2.56708	0.744584	CYTONUC	0	0	0.922676	0.529438	1	-0.758633	0.437883	1	-0.281423	0.424365	0.73005	0.0283267	0.989948	1	0.176045	1	1	-0.205758	0.695842	0.840782
ANKZF1	15.1541	14.289	21.8025	18.5964	24.2807	15.9715	24.8655	18.2514	CYTONUC	0	0	-0.524784	0.121246	1	-0.38012	0.226326	1	-0.034331	0.383182	0.696313	-0.192514	0.227734	0.528488	-0.456387	0.0394319	0.426251	-0.0991859	0.175368	0.334971
ANLN	47.9132	54.1222	38.3126	53.4008	35.3094	41.0835	36.0875	53.0231	CYTONUC	0	0	0.322606	0.657145	1	0.0193587	0.715177	1	-0.0314456	0.255403	0.580467	-0.368064	0.0122826	0.132604	0.153866	1	1	-0.222159	0.00101663	0.00921531
ANO10	19.1286	19.5748	22.1122	22.1023	20.7657	19.4106	20.9084	22.392	TM	2	8	-0.209115	0.396211	1	-0.175197	0.434279	1	-0.00987792	0.430143	0.735473	-0.206137	0.166516	0.454024	-0.19206	0.217023	0.691697	-0.108034	0.0743968	0.186022
ANO5	8.84782	6.07093	7.89739	8.65897	13.1684	7.61218	15.5134	7.60029	TM	2	8	0.163945	1	1	-0.512276	0.102347	0.969322	-0.236436	0.114888	0.403763	0.00225451	0.468334	0.763742	-0.150259	0.244368	0.712175	-0.153513	0.191164	0.356127
ANO6	24.9985	22.7719	25.4196	26.2385	42.0165	23.9611	38.5732	22.5867	TM	2	8	-0.0241001	0.613514	1	-0.204432	0.266146	1	0.123356	0.4879	0.782583	0.0852215	0.49345	0.780469	-0.112878	0.218257	0.692918	0.10939	0.589517	0.753697
ANO8	4.56885	5.46788	5.42296	4.0955	11.184	5.22711	9.20361	4.57632	TM	2	10	-0.24725	0.570546	1	0.41694	0.714454	1	0.281171	0.980616	1	0.191827	0.955551	1	0.0764878	1	1	0.252109	0.947377	1
ANOS1	66.2694	60.0139	32.7289	35.827	150.1	86.2748	56.4668	31.7392	SP	0	0	1.01778	0.00310035	0.239347	0.744249	0.0252581	0.692281	1.41045	0.000220622	0.031904	1.44267	4.25e-06	0.000838332	0.88131	0.000201859	0.0113335	1.42213	3.21e-11	1.24e-08
ANP32A	351.556	487.246	422.964	527.191	301.14	456.468	405.959	515.609	CYTONUC	0	0	-0.266781	0.115654	1	-0.113674	0.325772	1	-0.430902	0.00415907	0.0975434	-0.175764	0.0442015	0.242097	-0.179832	0.0839858	0.530664	-0.28264	9.11e-05	0.00146949
ANP32B	497.167	694.484	650.838	797.487	505.71	691.392	552.806	793.673	CYTONUC	0	0	-0.388569	0.0415648	0.929904	-0.19952	0.180362	1	-0.128463	0.0855585	0.360607	-0.199041	0.0349157	0.217232	-0.281424	0.0217467	0.336753	-0.169646	0.000642442	0.00649736
ANP32E	167.733	199.481	228.433	225.413	156.694	200.312	202.252	237.272	CYTONUC	0	0	-0.445606	0.0256317	0.775986	-0.176319	0.223103	1	-0.368206	0.00998684	0.144109	-0.244292	0.0232865	0.180072	-0.305582	0.015739	0.287021	-0.299994	0.000117003	0.00179166
ANTXR1	44.8052	42.8973	29.9748	25.945	38.8859	37.4668	13.916	23.2389	SP+TM	1	1	0.579913	0.182462	1	0.725429	0.0403748	0.807881	1.48251	0.00141337	0.0592465	0.689073	0.171257	0.458692	0.649257	0.0140406	0.273648	1.03913	0.00625226	0.0339314
ANTXR2	62.9001	54.7097	38.6757	39.1477	65.6277	49.0761	31.9054	25.7796	SP+TM	1	1	0.701635	0.120948	1	0.482869	0.304367	1	1.0405	0.0730952	0.335636	0.928792	0.0536692	0.263611	0.595732	0.0593434	0.482841	0.991646	0.00353065	0.0226352
ANXA1	27.25	26.4973	32.3442	39.514	10.0058	15.5881	13.1744	19.6521	CYTONUC	0	0	-0.24725	0.409792	1	-0.576518	0.0786415	0.929895	-0.396901	0.336317	0.655786	-0.334242	0.217618	0.514464	-0.41896	0.0504067	0.462886	-0.359063	0.0419978	0.127857
ANXA11	29.0943	24.8611	32.2038	30.0652	34.2192	29.9378	40.8386	31.6733	CYTONUC	0	0	-0.146494	0.335975	1	-0.274201	0.155887	1	-0.255127	0.0473335	0.282355	-0.0812965	0.165799	0.453221	-0.206745	0.0768269	0.521792	-0.17661	0.0182739	0.0714293
ANXA2	109.325	122.935	130.982	133.09	99.1439	109.463	121.081	122.762	CYTONUC	0	0	-0.260742	0.181486	1	-0.114507	0.396676	1	-0.288377	0.0480948	0.285042	-0.165423	0.0935469	0.345693	-0.18519	0.116399	0.576028	-0.225167	0.00469648	0.0279087
ANXA3	7.49815	9.97066	4.7466	2.81154	17.131	4.57518	9.66687	6.40889	CYTONUC	0	0	0.659641	0.725746	1	1.82633	0.065324	0.87489	0.825491	0.598719	0.853806	-0.486245	0.421521	0.724558	1.20868	0.0726883	0.514219	0.433221	0.848021	0.946221
ANXA4	9.00068	12.9261	8.97396	5.69519	12.779	11.5332	17.406	11.5397	CYTONUC	0	0	0.00428868	0.896944	1	1.18247	0.0516453	0.841821	-0.445811	0.10485	0.390586	-0.000818405	0.564336	0.839032	0.57991	0.213696	0.689534	-0.251671	0.124019	0.262773
ANXA5	292.069	298.693	278.027	313.389	282.416	253.32	277.948	290.416	CYTONUC	0	0	0.0710848	0.8041	1	-0.069289	0.449177	1	0.0230022	0.265967	0.590868	-0.19716	0.0461703	0.245959	-0.0015949	0.432906	0.841592	-0.0852955	0.0149395	0.0618962
ANXA6	160.641	174.295	201.553	210.434	162.55	190.117	193.262	192.985	CYTONUC	0	0	-0.32732	0.0804074	1	-0.271841	0.112309	0.988963	-0.249675	0.0347107	0.24749	-0.0216056	0.199763	0.49627	-0.298716	0.0166916	0.296228	-0.13122	0.0086431	0.042671
ANXA7	94.1498	103.571	89.4003	108.717	119.192	124.035	110.346	110.65	CYTONUC	0	0	0.074678	0.836604	1	-0.069952	0.478293	1	0.111246	0.451257	0.754456	0.164747	0.645828	0.888469	-0.00288738	0.469761	0.866339	0.138281	0.288196	0.469383
AP1AR	2.82376	1.60924	1.91522	0.680663	2.17243	1.10763	0.780105	0.775784	CYTONUC	0	0	0.560105	0.69405	1	1.24137	0.322052	1	1.47757	0.381909	0.69617	0.513755	1	1	0.772056	0.299567	0.758457	1.07598	0.338575	0.522848
AP1B1	69.033	69.933	80.2383	66.2159	49.6439	67.1158	76.4437	74.735	CYTONUC	0	0	-0.217004	0.204495	1	0.0787956	0.886331	1	-0.622782	0.00120818	0.0565283	-0.15513	0.0810075	0.32417	-0.0757171	0.284006	0.744861	-0.372712	0.000206571	0.00274953
AP1G1	30.3178	26.2048	30.1592	28.7754	17.14	18.4991	18.38	26.6076	CYTONUC	0	0	0.00756381	0.66908	1	-0.135008	0.366844	1	-0.100769	0.21016	0.531074	-0.52438	0.00373336	0.0679486	-0.0602901	0.305345	0.762869	-0.336064	0.000312585	0.00374616
AP1G2	8.72508	5.86215	10.0291	4.26168	4.04679	2.52181	5.92035	4.41567	CYTONUC	0	0	-0.200956	0.592758	1	0.460008	0.751544	1	-0.548904	0.29665	0.621617	-0.808174	0.189598	0.483068	0.0296183	0.865491	1	-0.654023	0.0813528	0.196798
AP1M1	11.75	8.04602	12.2115	6.0103	7.88143	8.55264	11.6894	7.47297	CYTONUC	0	0	-0.0555783	0.542195	1	0.420837	0.433384	1	-0.568668	0.0073182	0.127229	0.194687	0.795281	0.985707	0.119546	0.944991	1	-0.221584	0.0429824	0.129703
AP1S1	69.0912	36.4908	45.2773	40.2284	64.7927	38.2982	65.2378	37.4287	CYTONUC	0	0	0.609715	0.272466	1	-0.140681	0.53583	1	-0.00987794	0.380847	0.695891	0.033129	0.541114	0.817761	0.304272	0.742062	0.999188	0.00594982	0.440413	0.622139
AP1S2	8.40958	5.81497	9.58243	4.25694	3.84268	4.61818	5.78236	10.4225	CYTONUC	0	0	-0.188356	0.66651	1	0.449955	0.812115	1	-0.589546	0.346705	0.664709	-1.1743	0.0176174	0.157082	0.0396055	0.917155	1	-0.937548	0.00277133	0.0193034
AP1S3	1.49654	2.38802	2.27367	3.53523	2.63762	3.28734	5.40228	2.49431	CYTONUC	0	0	-0.603394	0.542346	1	-0.565987	0.373805	1	-1.03433	0.0561001	0.300534	0.398278	1	1	-0.580513	0.220362	0.694777	-0.414425	0.267274	0.447663
AP2A1	27.8829	25.5833	37.3978	24.9942	20.8176	17.5451	22.0179	23.6834	CYTONUC	0	0	-0.423573	0.0912462	1	0.0336109	0.822625	1	-0.0808736	0.298144	0.623759	-0.432806	0.032051	0.210069	-0.222733	0.127875	0.590841	-0.25253	0.0126265	0.0554633
AP2B1	71.7917	85	86.8523	102.949	71.3201	94.0604	87.6991	110.694	CYTONUC	0	0	-0.274747	0.125395	1	-0.27639	0.109074	0.988963	-0.298253	0.0235234	0.21323	-0.234916	0.0281126	0.197607	-0.275638	0.0248988	0.36154	-0.262572	0.000245239	0.00314232
AP2M1	84.5045	73.5086	84.1423	66.838	60.9082	55.8594	84.7358	72.2284	CYTONUC	0	0	0.00619829	0.676193	1	0.137245	1	1	-0.476336	0.0128149	0.162386	-0.370768	0.0222476	0.175555	0.0656848	0.733465	0.995574	-0.426797	0.000548796	0.00581699
AP2S1	128.661	156.571	127.107	124.994	151.43	151.064	142.417	110.803	CYTONUC	0	0	0.0175341	0.733017	1	0.324955	0.593561	1	0.0885258	0.473509	0.769713	0.447157	0.67682	0.9115	0.178133	0.892875	1	0.25651	0.941117	1
AP3B1	41.3667	44.4842	54.6503	48.3033	31.9927	37.587	33.2355	46.8869	CYTONUC	0	0	-0.40176	0.0707882	1	-0.11883	0.397548	1	-0.0549815	0.252276	0.576914	-0.31895	0.0269966	0.192827	-0.26209	0.0545282	0.470165	-0.203538	0.00269256	0.0188113
AP3B2	2.22463	2.02848	2.11241	3.48559	1.24472	3.19962	1.22917	1.62982	CYTONUC	0	0	0.0746777	1	1	-0.781	0.262393	1	0.018137	1	1	0.973186	0.473338	0.767818	-0.39639	0.353374	0.794769	0.636462	0.840914	0.941531
AP3D1	46.167	25.3706	47.864	22.8531	25.8313	20.2651	25.2049	22.6494	CYTONUC	0	0	-0.0520791	0.515568	1	0.150765	1	1	0.0354144	0.38447	0.697558	-0.160475	0.138012	0.411372	0.0166417	0.50294	0.885954	-0.0539951	0.0881049	0.208322
AP3M1	29.4384	25.4596	30.5139	22.9403	27.2845	21.3905	29.8408	27.3707	CYTONUC	0	0	-0.0517703	0.547819	1	0.150324	1	1	-0.129205	0.156292	0.462585	-0.355661	0.0257198	0.187909	0.0384479	0.649762	0.961259	-0.233124	0.00807339	0.040689
AP3M2	13.2812	7.49501	16.3023	8.74531	26.0087	10.3769	13.7816	11.421	CYTONUC	0	0	-0.29569	0.296895	1	-0.222579	0.496439	1	0.916257	0.202694	0.521745	-0.138322	0.308572	0.622791	-0.269741	0.15324	0.62031	0.529796	0.489718	0.663364
AP3S1	50.0131	25.3928	35.4017	36.8243	63.2167	30.7941	53.9275	28.5632	CYTONUC	0	0	0.498486	0.464257	1	-0.53624	0.114278	0.991419	0.229284	0.823199	1	0.108498	0.713377	0.938915	0.0621581	0.669786	0.966796	0.188595	1	1
AP3S2	7.74841	7.8993	8.37941	6.90026	6.95467	5.71285	9.43453	6.76076	CYTONUC	0	0	-0.112949	0.599404	1	0.195074	0.994874	1	-0.43997	0.0907673	0.36713	-0.242974	0.225876	0.526288	0.034338	0.784762	1	-0.354441	0.0412935	0.126464
AP4B1	7.51995	9.59966	8.56872	8.56487	4.04977	5.50617	7.75597	6.50786	CYTONUC	0	0	-0.188356	0.599124	1	0.164552	1	1	-0.93747	0.0551445	0.300534	-0.241133	0.366878	0.677314	-0.00117725	0.778434	1	-0.577892	0.0332091	0.108864
AP4E1	3.18474	1.27047	2.68807	1.79124	1.73242	0.809687	0.912417	1.02078	CYTONUC	0	0	0.244603	1	1	-0.495598	0.477142	1	0.925026	0.732265	0.943052	-0.334242	0.626572	0.870971	-0.00778513	0.725147	0.991552	0.395035	1	1
AP4M1	12.3135	9.27851	14.2906	6.34853	11.387	13.1484	19.4027	15.3485	CYTONUC	0	0	-0.214829	0.585913	1	0.547471	0.637855	1	-0.76887	0.0495375	0.287687	-0.223211	0.318312	0.632416	0.0651138	0.955419	1	-0.502198	0.0284783	0.0971937
AP5B1	3.07661	2.72741	3.0837	1.15362	2.00832	1.87727	1.32215	1.75311	CYTONUC	0	0	-0.0033241	0.900944	1	1.24137	0.127034	0.997252	0.603099	0.956899	1	0.0987176	0.892081	1	0.4539	0.485677	0.868861	0.337422	0.986261	1
AP5M1	1.22625	1.30449	1.26142	1.12076	0.600346	1.21587	0.526974	0.917097	CYTONUC	0	0	-0.0407996	0.91551	1	0.219	1	1	0.188063	1	1	0.406841	1	1	0.0872707	1	1	0.330793	0.936309	1
AP5S1	2.24424	4.83453	2.13103	2.27208	1.75797	3.69732	1.15734	1.58253	CYTONUC	0	0	0.0746779	1	1	1.08936	0.118684	0.994912	0.603099	1	1	1.22425	0.170984	0.458692	0.684978	0.208593	0.684225	0.99355	0.306329	0.489408
APAF1	5.63302	3.43682	7.55132	3.63419	4.05559	5.15568	2.13596	1.91172	CYTONUC	0	0	-0.422822	0.194286	1	-0.0805601	0.751879	1	0.925027	0.456188	0.757098	1.43129	0.0243878	0.183384	-0.302483	0.154327	0.622955	1.18631	0.0248122	0.0884758
APBB1	13.4251	20.3512	18.6968	16.9894	20.5942	21.2982	20.7696	14.9172	CYTONUC	0	0	-0.477863	0.169084	1	0.260477	0.841167	1	-0.0122372	0.441794	0.744426	0.513755	0.638804	0.881556	-0.0793575	0.547981	0.901772	0.231297	0.967607	1
APBB2	1.74284	1.81838	3.43714	2.60144	3.28175	2.9449	2.76545	2.57825	CYTONUC	0	0	-0.979769	0.0528467	0.984461	-0.516659	0.271329	1	0.246955	0.973199	1	0.191827	0.93334	1	-0.761839	0.0219589	0.338481	0.220619	0.825687	0.930555
APC	8.76093	9.6443	11.1622	9.35611	7.27529	7.10504	8.14948	9.31288	CYTONUC	0	0	-0.349462	0.147548	1	0.0437679	0.835556	1	-0.163702	0.190049	0.506214	-0.390385	0.0317432	0.209678	-0.156794	0.219793	0.694777	-0.280151	0.00536411	0.0304492
APCDD1	1.56855	1.50176	0.297885	0.794002	2.76454	3.44552	0.404446	0.201103	SP	0	0	2.39661	0.267338	1	0.919441	0.682242	1	2.77302	0.164661	0.470504	4.09872	0.00361403	0.0668354	1.49156	0.195817	0.67487	3.35829	0.000966169	0.00886197
APEH	58.8439	37.6911	60.5973	40.5549	45.4447	32.2387	44.877	32.1431	CYTONUC	0	0	-0.0423614	0.562044	1	-0.105651	0.474066	1	0.0181364	0.355804	0.674205	0.00428256	0.378446	0.684691	-0.0674037	0.295631	0.754439	0.0123709	0.261064	0.440207
APEX1	143.69	180.809	161.391	151.014	131.048	160.071	142.907	154.748	CYTONUC	0	0	-0.167598	0.297562	1	0.25978	0.717789	1	-0.124989	0.13921	0.438631	0.0487921	0.37163	0.679318	0.0547955	0.75801	1	-0.0320349	0.0486965	0.14164
APEX2	10.6817	10.2857	9.79313	7.45808	6.49186	6.74247	3.3241	8.02809	CYTONUC	0	0	0.125304	1	1	0.463761	0.566544	1	0.965669	0.517026	0.79936	-0.25178	0.29839	0.609052	0.281451	0.740044	0.998599	0.221314	0.459611	0.642304
APH1A	61.376	67.676	94.9503	65.1627	77.6531	41.6579	84.4625	53.0493	TM	3	7	-0.629498	0.0159345	0.60007	0.0545994	0.856022	1	-0.121267	0.170779	0.478119	-0.348742	0.0484066	0.25104	-0.311137	0.0509417	0.465448	-0.204827	0.0471011	0.138599
APH1B	3.17144	4.60061	7.9393	6.08102	3.66995	5.54152	4.08873	5.17502	TM	3	7	-1.32387	0.0125499	0.526075	-0.402488	0.347901	1	-0.155893	0.563208	0.831351	0.0987174	0.790513	0.982995	-0.851151	0.0117637	0.251104	-0.00816513	0.345802	0.528573
API5	59.2357	55.947	72.9698	85.9036	64.585	64.7663	82.1479	73.4826	CYTONUC	0	0	-0.300831	0.127345	1	-0.618656	0.00507146	0.288233	-0.347025	0.0208378	0.200188	-0.182158	0.0684511	0.29577	-0.463952	0.00151853	0.0601181	-0.26683	0.00231321	0.0166637
APIP	38.2998	35.9051	44.5505	46.8529	63.7526	44.6943	71.5973	40.5107	CYTONUC	0	0	-0.218104	0.408095	1	-0.383952	0.190649	1	-0.167419	0.18449	0.498721	0.141786	0.737125	0.954265	-0.300734	0.10641	0.563458	-0.0479	0.326222	0.509203
APLP1	42.285	42.9745	30.1139	38.2227	166.107	72.7962	72.6869	26.7839	SP+TM	1	1	0.489716	0.409009	1	0.169054	1	1	1.19235	0.00797953	0.131301	1.4425	0.0001474	0.00822512	0.319203	0.536134	0.901772	1.26408	3.52e-08	2.28e-06
APLP2	782.363	809.583	767.477	810.509	2263.12	1743.66	870.207	740.414	SP+TM	1	1	0.0277145	0.653746	1	-0.00164855	0.601104	1	1.37888	0.000108602	0.024722	1.23571	2.91e-05	0.00287881	0.0127073	0.461659	0.866339	1.31483	1.75e-09	2.1e-07
APMAP	219.428	233.428	209.388	197.466	638.198	422	249.366	175.048	TM	2	1	0.0675711	0.793725	1	0.241368	0.746759	1	1.35574	0.00032423	0.0361887	1.26949	4.41e-05	0.00381434	0.15454	0.995402	1	1.32079	2e-09	2.34e-07
APOBEC3C	13.0855	18.3605	15.8531	12.1819	20.7656	17.7585	12.2164	13.3058	CYTONUC	0	0	-0.276794	0.389943	1	0.591865	0.317932	1	0.76537	0.468931	0.76412	0.416458	0.86027	1	0.165647	0.931646	1	0.594007	0.50209	0.675579
APOC1	10.0255	9.59865	24.7515	15.2248	41.2296	18.352	5.17011	7.71221	SP	0	0	-1.30383	0.100558	1	-0.665523	0.451797	1	2.99542	0.0146825	0.175321	1.25072	0.328056	0.641277	-1.02651	0.053443	0.467041	2.20948	0.00368948	0.0232988
APOD	5.53615	4.41701	3.94265	5.83834	8.13114	5.06702	1.78435	2.66169	SP	0	0	0.489716	1	1	-0.402488	0.838437	1	2.18806	0.409932	0.72144	0.928792	0.859923	1	0.0251731	1	1	1.56974	0.29927	0.483087
APOE	88.9044	72.4578	78.9731	58.0691	231.201	129.493	83.8071	42.2843	SP	0	0	0.170893	1	1	0.31937	0.655714	1	1.464	0.000944712	0.0517859	1.61468	2.2e-05	0.00248681	0.235682	0.779367	1	1.51631	1.6e-09	1.97e-07
APOL2	15.9308	13.0634	14.2868	10.0802	9.53257	10.1256	11.4103	11.3471	CYTONUC	0	0	0.15714	1	1	0.374006	0.693501	1	-0.259398	0.303	0.624746	-0.164317	0.347934	0.662813	0.250838	0.820737	1	-0.211206	0.108948	0.241573
APOO	38.2793	35.6314	48.4644	41.266	64.5515	47.6874	58.947	55.2124	TM	2	2	-0.340359	0.267566	1	-0.211805	0.435329	1	0.13103	0.641274	0.884905	-0.211385	0.167263	0.454406	-0.279813	0.148672	0.616635	-0.0244783	0.170408	0.328
APOOL	4.05044	5.58193	3.84612	3.41723	5.58848	4.04423	3.79779	6.60933	TM	2	2	0.0746778	0.998287	1	0.707936	0.265657	1	0.557295	0.838872	1	-0.708638	0.020861	0.17057	0.407257	0.451342	0.858217	-0.111557	0.0663401	0.172543
APP	1286.94	1335.22	1363.03	1355.71	3646.02	2660.22	1620.96	1234.81	SP+TM	1	1	-0.0828761	0.371585	1	-0.0219774	0.53957	1	1.16948	0.0023198	0.0743622	1.10725	0.000325921	0.0141753	-0.0521874	0.269095	0.731226	1.1429	2.96e-07	1.24e-05
APPBP2	8.821	8.35742	9.42301	10.8529	6.47786	6.72793	9.47693	6.59711	CYTONUC	0	0	-0.0952471	0.582717	1	-0.376953	0.168791	1	-0.548904	0.0419654	0.2683	0.0283282	0.545315	0.822099	-0.239171	0.140177	0.603743	-0.283563	0.0613986	0.164136
APPL1	14.1537	8.4694	13.253	5.47298	10.394	8.09646	6.58935	6.67887	CYTONUC	0	0	0.0948559	0.939492	1	0.629933	0.265616	1	0.657547	0.590331	0.853211	0.277688	1	1	0.272752	0.709094	0.984338	0.478809	0.731546	0.867406
APPL2	4.68991	5.75667	9.93432	2.73927	5.29864	4.62268	6.04638	3.23771	CYTONUC	0	0	-1.08286	0.0310594	0.855869	1.07144	0.190852	1	-0.19045	0.481469	0.775574	0.513755	0.874274	1	-0.278795	0.414337	0.834922	0.0957709	0.921133	0.993871
APRT	222.974	191.191	248.23	209.739	330	234.574	393.2	236.585	CYTONUC	0	0	-0.154804	0.31933	1	-0.133579	0.367341	1	-0.2528	0.0413713	0.267092	-0.012314	0.260842	0.565394	-0.145044	0.150347	0.618677	-0.157698	0.0460736	0.136497
APTX	15.0865	20.2217	17.7635	19.8557	20.09	19.8836	13.226	19.7291	CYTONUC	0	0	-0.235662	0.479685	1	0.026355	0.881511	1	0.603099	0.756506	0.959118	0.0112545	0.534364	0.811134	-0.0914657	0.522313	0.901772	0.278545	0.65208	0.805449
AQR	12.9286	7.53796	17.3523	10.0685	7.05992	6.1441	10.8983	8.60662	CYTONUC	0	0	-0.424555	0.0731706	1	-0.417595	0.102437	0.969322	-0.626383	0.00940714	0.141244	-0.486245	0.02114	0.171491	-0.421995	0.0090565	0.220209	-0.562863	0.000469894	0.00513943
ARAF	6.96056	5.92371	7.05006	8.61286	11.8135	8.49431	11.3668	8.03167	CYTONUC	0	0	-0.0184314	0.907671	1	-0.539992	0.265256	1	0.0556111	0.667942	0.908269	0.0807955	0.76941	0.970509	-0.281742	0.300387	0.758718	0.0660917	0.630923	0.787081
ARAP1	7.63731	6.27807	5.93348	7.22437	4.98541	6.99013	5.96744	5.93438	CYTONUC	0	0	0.364185	0.769725	1	-0.202551	0.493281	1	-0.259398	0.303	0.624746	0.236221	0.985061	1	0.0807558	0.840825	1	0.00890903	0.347569	0.528573
ARCN1	76.768	71.7355	85.3755	78.8793	65.2235	63.1544	76.6358	77.3602	CYTONUC	0	0	-0.153317	0.296086	1	-0.136959	0.327009	1	-0.232626	0.0537681	0.29819	-0.292708	0.0224397	0.17647	-0.145439	0.131846	0.595871	-0.262495	0.0013165	0.0110873
AREL1	3.96432	2.81149	2.0913	2.22972	2.37214	2.01577	1.98758	1.41184	CYTONUC	0	0	0.922675	0.305963	1	0.334477	0.903902	1	0.255176	1	1	0.513755	0.939471	1	0.649025	0.342859	0.788581	0.368245	0.97931	1
ARF1	413.674	497.66	477.154	539.369	611.386	489.001	615.243	434.769	CYTONUC	0	0	-0.205962	0.184138	1	-0.116111	0.325613	1	-0.00907103	0.194171	0.510878	0.169588	0.626476	0.870971	-0.157591	0.103718	0.560583	0.0676061	0.266926	0.447496
ARF3	40.447	46.8749	51.022	49.3177	49.4327	43.775	45.2944	44.8543	CYTONUC	0	0	-0.335085	0.11566	1	-0.0732921	0.492418	1	0.126134	0.5132	0.798071	-0.0351384	0.240816	0.542013	-0.200477	0.107714	0.563765	0.0481432	0.14661	0.296033
ARF4	85.2171	101.986	100.083	115.41	120.77	81.4168	115.647	100.631	CYTONUC	0	0	-0.231983	0.239615	1	-0.178407	0.293075	1	0.0625306	0.391155	0.704297	-0.305673	0.0353599	0.219041	-0.203043	0.109167	0.565067	-0.0971986	0.0437894	0.131428
ARF5	134.101	140.197	173.441	151.175	158.473	147.074	119.233	124.501	CYTONUC	0	0	-0.371122	0.0992892	1	-0.108757	0.436966	1	0.410454	0.97371	1	0.240378	0.902645	1	-0.242985	0.0757553	0.517999	0.326084	0.919992	0.992986
ARF6	12.6231	10.317	16.6639	12.468	10.2498	10.7081	15.0834	9.27621	CYTONUC	0	0	-0.40066	0.184044	1	-0.273205	0.343161	1	-0.557366	0.0439258	0.273657	0.207093	0.912458	1	-0.344728	0.0807186	0.526534	-0.216997	0.141612	0.289091
ARFGAP1	26.6011	35.7604	31.8335	23.6722	29.9715	26.6816	35.7044	34.105	CYTONUC	0	0	-0.259059	0.254444	1	0.595168	0.175482	1	-0.252511	0.0953581	0.372478	-0.354142	0.0361898	0.221003	0.16802	0.870864	1	-0.301268	0.00484086	0.0284924
ARFGAP2	18.9303	22.9986	21.2436	22.1415	12.638	18.5075	21.6322	29.7864	CYTONUC	0	0	-0.16633	0.472213	1	0.0547918	0.899262	1	-0.775413	0.012932	0.162386	-0.686544	0.00440997	0.0749614	-0.049255	0.52758	0.901772	-0.723267	1.79e-05	0.000398217
ARFGAP3	20.5546	15.3527	21.594	30.2549	27.834	22.8155	35.5208	26.9136	CYTONUC	0	0	-0.0711729	0.631472	1	-0.97868	0.00227877	0.160665	-0.351813	0.0647495	0.31953	-0.238318	0.124332	0.390579	-0.53004	0.00715843	0.185758	-0.30179	0.0177285	0.0702168
ARFGEF1	8.47515	7.67215	9.13094	8.93777	8.45809	6.41442	9.45557	12.0152	CYTONUC	0	0	-0.107525	0.54728	1	-0.220285	0.359506	1	-0.160834	0.227369	0.547183	-0.90547	0.000522872	0.0196401	-0.162201	0.241346	0.712175	-0.529727	0.000203539	0.00271308
ARFGEF2	5.54841	4.95379	6.1466	5.12683	5.04471	4.5946	3.91722	6.26672	CYTONUC	0	0	-0.147714	0.511744	1	-0.0495332	0.71207	1	0.364939	1	1	-0.447771	0.0517105	0.259088	-0.102234	0.402422	0.826713	-0.0792946	0.062299	0.165559
ARFGEF3	3.61308	1.85774	3.65954	2.57407	3.22331	2.49856	3.72648	2.62497	CYTONUC	0	0	-0.0184316	0.740781	1	-0.470506	0.194886	1	-0.209274	0.221714	0.544483	-0.071208	0.409693	0.715977	-0.188311	0.221048	0.695109	-0.150603	0.162321	0.317445
ARFIP1	11.4008	18.1923	11.1749	15.824	11.1632	16.157	8.06036	16.2672	CYTONUC	0	0	0.0288742	0.8797	1	0.201211	0.960887	1	0.469832	0.969827	1	-0.00980714	0.443135	0.740344	0.132359	1	1	0.167375	0.280315	0.460432
ARFIP2	17.9404	11.2465	10.9513	14.0547	14.4296	9.9694	19.8252	11.0899	CYTONUC	0	0	0.712108	0.354339	1	-0.321568	0.422341	1	-0.458302	0.134127	0.432642	-0.15367	0.457197	0.754314	0.22305	1	1	-0.341489	0.136454	0.282066
ARFRP1	16.8849	9.62259	14.2008	9.76819	14.1711	7.94783	11.8172	9.27773	CYTONUC	0	0	0.249765	0.960164	1	-0.0216665	0.859459	1	0.262062	0.976257	1	-0.223211	0.356664	0.670074	0.145233	1	1	0.0683848	0.55955	0.730506
ARG2	36.2095	35.365	33.79	32.6556	29.3419	28.5699	38.6338	29.6152	CYTONUC	0	0	0.099769	0.964133	1	0.114991	1	1	-0.396901	0.0705268	0.330101	-0.0518423	0.365407	0.677142	0.10727	0.93274	1	-0.23695	0.0512236	0.145876
ARGLU1	22.7043	23.2093	21.559	27.8345	15.9786	20.131	13.7208	21.3769	CYTONUC	0	0	0.074678	0.901434	1	-0.262167	0.248386	1	0.21977	0.851973	1	-0.0866377	0.277229	0.584669	-0.105396	0.302138	0.760394	0.0410012	0.128057	0.269556
ARHGAP1	11.5966	10.0934	11.0116	9.78365	7.91399	12.222	10.8732	9.68664	CYTONUC	0	0	0.074678	0.957805	1	0.0449708	0.934956	1	-0.458302	0.134127	0.432642	0.335418	1	1	0.0607776	0.832404	1	-0.0300505	0.309383	0.489817
ARHGAP10	5.8375	3.78418	5.88946	4.61711	5.35859	4.00713	7.99627	5.61317	CYTONUC	0	0	-0.0127849	0.90532	1	-0.287011	0.606713	1	-0.577473	0.145532	0.447799	-0.486245	0.214508	0.512166	-0.126932	0.548474	0.901772	-0.539145	0.0533114	0.149841
ARHGAP12	5.65869	6.01971	6.71654	6.76325	4.15556	3.66858	6.68742	5.59237	CYTONUC	0	0	-0.24725	0.472588	1	-0.168023	0.562439	1	-0.686408	0.067311	0.324945	-0.608236	0.0778789	0.317061	-0.206955	0.310493	0.767012	-0.650281	0.00805574	0.0406694
ARHGAP17	25.6017	22.0604	21.7171	19.2954	17.7148	15.9339	19.3639	19.2566	CYTONUC	0	0	0.237408	0.924819	1	0.193201	0.962478	1	-0.128412	0.26319	0.588935	-0.273251	0.111384	0.373591	0.216778	0.866404	1	-0.198814	0.0354655	0.114081
ARHGAP18	3.51371	2.37212	3.84976	2.73638	5.55769	2.7212	4.18153	3.81184	CYTONUC	0	0	-0.131773	0.777035	1	-0.206091	0.754346	1	0.410454	1	1	-0.486245	0.236692	0.537365	-0.162187	0.549158	0.901772	0.050633	0.539983	0.712694
ARHGAP19	10.7501	10.3273	11.2494	10.5502	15.0372	10.6423	13.8594	10.8292	CYTONUC	0	0	-0.0654996	0.636121	1	-0.0308072	0.719739	1	0.117672	0.598124	0.853806	-0.0251113	0.399202	0.70725	-0.0486055	0.496592	0.879622	0.0567749	0.373584	0.559289
ARHGAP21	6.73384	3.40701	3.74291	4.29549	4.18124	3.45742	6.14057	5.26427	CYTONUC	0	0	0.847268	0.165677	1	-0.334317	0.365334	1	-0.554442	0.0702022	0.329491	-0.606539	0.0449323	0.243249	0.335198	0.768441	1	-0.578256	0.00516581	0.0296506
ARHGAP22	3.86653	2.39937	3.26354	1.81226	7.15122	3.14568	3.32324	3.85564	CYTONUC	0	0	0.244603	1	1	0.404867	0.997686	1	1.1056	0.431209	0.735916	-0.2936	0.512367	0.791887	0.303888	0.957031	1	0.520379	0.927989	0.998362
ARHGAP26	1.9048	2.22896	2.5322	2.4641	1.61642	0.58113	2.29202	1.8723	CYTONUC	0	0	-0.410749	0.387923	1	-0.14469	0.679594	1	-0.503816	0.226374	0.546783	-1.68788	0.00881493	0.111376	-0.273404	0.316724	0.770108	-0.922185	0.00698269	0.0366389
ARHGAP29	3.59831	2.23293	3.41679	2.4736	2.21838	1.46373	3.95179	2.56298	CYTONUC	0	0	0.074678	0.977304	1	-0.147674	0.684919	1	-0.833	0.0351104	0.24749	-0.808173	0.0563533	0.270002	-0.0145605	0.659298	0.961259	-0.823182	0.00509831	0.0294089
ARHGAP32	1.2766	0.555564	0.8816	0.587469	0.909085	0.531101	0.598485	0.520774	CYTONUC	0	0	0.53411	0.783361	1	-0.0805587	1	1	0.6031	1	1	0.0283278	0.989948	1	0.318646	0.974521	1	0.363711	1	1
ARHGAP35	7.83374	7.06983	8.65799	7.3675	5.53279	6.34714	4.96697	4.28087	CYTONUC	0	0	-0.144332	0.456024	1	-0.0594985	0.636878	1	0.15564	0.738728	0.94616	0.568203	0.531149	0.807813	-0.10471	0.335687	0.783326	0.361337	0.924895	0.996885
ARHGAP39	2.03677	2.23443	2.65929	1.28877	1.99432	1.63116	4.26705	1.79529	CYTONUC	0	0	-0.384754	0.600421	1	0.79391	0.547565	1	-1.09734	0.0561556	0.300534	-0.138322	0.724223	0.945225	0.113499	1	1	-0.741704	0.108115	0.240474
ARHGAP5	4.47903	2.0846	3.07167	3.88379	3.04561	2.61911	3.04766	4.22714	CYTONUC	0	0	0.544163	0.483741	1	-0.897696	0.0325682	0.754281	-0.000971996	0.592433	0.853806	-0.690604	0.0261227	0.189563	-0.0836519	0.389473	0.817417	-0.360903	0.0160037	0.0649972
ARHGAP8	12.4491	8.8289	14.448	9.91943	20.9933	10.7612	14.2665	12.414	CYTONUC	0	0	-0.214829	0.585913	1	-0.168023	0.715296	1	0.557295	0.838872	1	-0.206137	0.391651	0.699839	-0.195591	0.415859	0.836642	0.25117	0.908874	0.985797
ARHGDIA	210.252	216.86	165.495	189.053	222.799	187.371	214.889	159.166	CYTONUC	0	0	0.345326	0.574345	1	0.197975	0.887848	1	0.0521534	0.323066	0.642802	0.235368	0.860004	1	0.268632	0.580136	0.927096	0.132974	0.465375	0.64715
ARHGDIG	9.90074	4.93706	2.35032	1.04412	14.5416	4.53088	4.78664	3.17342	CYTONUC	0	0	2.07468	0.15761	1	2.24137	0.313174	1	1.6031	0.302369	0.624746	0.513755	1	1	2.12803	0.0488398	0.458876	1.26064	0.204233	0.373325
ARHGEF1	23.3045	27.5903	30.6949	30.1261	15.8259	24.77	19.3838	24.3365	CYTONUC	0	0	-0.39739	0.13296	1	-0.126854	0.457287	1	-0.292564	0.143313	0.444924	0.0254684	0.441998	0.73951	-0.257052	0.106497	0.563458	-0.106972	0.0507932	0.145141
ARHGEF11	2.30031	3.01514	3.58844	3.74278	4.34385	3.45885	4.44846	4.10783	CYTONUC	0	0	-0.641529	0.197118	1	-0.311886	0.423985	1	-0.034331	0.526695	0.80331	-0.248085	0.269717	0.574536	-0.463862	0.120695	0.581445	-0.133012	0.178027	0.338126
ARHGEF12	4.27489	4.42471	3.94953	6.14095	3.62014	3.06666	5.95819	4.2217	CYTONUC	0	0	0.114206	1	1	-0.472877	0.114205	0.991419	-0.718829	0.016739	0.18406	-0.461154	0.072514	0.306181	-0.213973	0.193961	0.672614	-0.606333	0.00313688	0.0209216
ARHGEF18	8.57146	6.55379	5.42604	6.93016	4.1964	4.086	4.3742	4.2355	CYTONUC	0	0	0.659641	0.287311	1	-0.0805601	0.653534	1	-0.059866	0.519222	0.79936	-0.0518421	0.506819	0.786862	0.291723	0.764624	1	-0.0559131	0.268716	0.449429
ARHGEF2	28.0446	23.0603	32.3362	19.7974	29.4215	17.0248	29.1462	21.2799	CYTONUC	0	0	-0.20543	0.292859	1	0.220099	0.883357	1	0.0135637	0.356262	0.674379	-0.321858	0.0607034	0.279501	-0.0287538	0.481903	0.866865	-0.118608	0.0849107	0.202702
ARHGEF28	2.06052	0.597812	1.60083	0.790179	2.56782	1.54302	2.65649	1.44097	CYTONUC	0	0	0.364185	0.959883	1	-0.402487	0.838437	1	-0.0489775	0.671866	0.908269	0.0987174	0.945838	1	0.152899	1	1	0.00470349	0.769821	0.892998
ARHGEF3	4.31179	3.44016	2.20461	2.79825	3.89716	4.24999	1.28283	3.1893	CYTONUC	0	0	0.967763	0.375218	1	0.297951	0.983904	1	1.6031	0.302369	0.624746	0.414219	1	1	0.631806	0.433603	0.841592	0.865334	0.598579	0.760295
ARHGEF39	5.83869	4.9172	6.77619	8.48353	4.12894	5.9377	5.43648	3.327	CYTONUC	0	0	-0.214828	0.585913	1	-0.786829	0.0743794	0.918732	-0.396901	0.312914	0.636408	0.835683	0.409044	0.715826	-0.504602	0.070228	0.504425	0.200007	1	1
ARHGEF40	1.41715	1.45372	1.5379	1.19561	1.58584	1.29706	2.61006	2.07648	CYTONUC	0	0	-0.117967	0.932356	1	0.28201	1	1	-0.71883	0.213338	0.532856	-0.678891	0.224195	0.523819	0.070738	1	1	-0.700997	0.0607236	0.16282
ARHGEF6	3.43674	1.17514	2.79717	0.82842	6.73022	2.47148	5.69669	3.61939	CYTONUC	0	0	0.297071	0.998113	1	0.504402	0.956979	1	0.240529	0.949067	1	-0.550375	0.190618	0.483142	0.347139	0.887965	1	-0.0178246	0.521443	0.694059
ARHGEF7	8.1902	9.80182	8.33254	8.71953	6.87385	6.24681	5.02813	7.25042	CYTONUC	0	0	-0.0248576	0.737584	1	0.168799	1	1	0.451096	0.983576	1	-0.214943	0.218736	0.515353	0.0774103	0.893466	1	0.0957009	0.278815	0.460172
ARID1A	25.4015	25.3609	29.5241	30.5648	23.6489	22.8679	31.4958	23.847	CYTONUC	0	0	-0.216977	0.221064	1	-0.269262	0.146755	1	-0.413389	0.012835	0.162386	-0.0604812	0.196038	0.491235	-0.243336	0.0500938	0.46222	-0.250644	0.00758152	0.0389115
ARID1B	7.40587	6.46272	7.91131	9.07928	7.70473	6.03693	7.01174	7.86306	CYTONUC	0	0	-0.095247	0.539591	1	-0.490436	0.0669803	0.886108	0.135973	0.637709	0.881953	-0.381276	0.0457074	0.244618	-0.292914	0.0647208	0.497345	-0.114313	0.0465635	0.137421
ARID2	10.6844	7.41743	11.1994	9.01405	8.28781	6.47698	9.66013	9.07292	CYTONUC	0	0	-0.0679264	0.5696	1	-0.281257	0.251753	1	-0.221051	0.151024	0.455283	-0.486245	0.0234308	0.180735	-0.159187	0.190226	0.666856	-0.343425	0.00634782	0.0342893
ARID3A	4.41272	2.88056	3.61874	3.8921	6.28473	4.40596	6.98199	4.62888	CYTONUC	0	0	0.286182	0.951568	1	-0.434197	0.339839	1	-0.151788	0.333443	0.654174	-0.0712078	0.486721	0.776228	-0.0424049	0.609326	0.94759	-0.119122	0.273271	0.454586
ARID3B	3.34029	5.77427	4.75768	5.40135	4.36089	4.58585	5.74188	6.42384	CYTONUC	0	0	-0.510285	0.347219	1	0.0963177	1	1	-0.396901	0.256544	0.580467	-0.486245	0.128172	0.396782	-0.156518	0.543785	0.901772	-0.443387	0.0296029	0.10003
ARID4A	3.86558	4.54506	4.25014	3.43291	5.77712	4.65528	3.93445	4.30392	CYTONUC	0	0	-0.136826	0.686963	1	0.404867	0.699471	1	0.55419	0.854106	1	0.113217	0.78587	0.981305	0.130536	1	1	0.340641	1	1
ARID4B	21	23.5517	25.7724	31.0885	20.5623	22.847	28.351	26.797	CYTONUC	0	0	-0.295434	0.171444	1	-0.40055	0.0665624	0.884182	-0.463396	0.0144349	0.173817	-0.230064	0.0654206	0.290497	-0.351955	0.0194378	0.319276	-0.345303	0.00130345	0.0110275
ARID5A	4.58274	2.43756	1.93403	2.14795	6.98012	1.86418	5.90822	4.24341	CYTONUC	0	0	1.2446	0.352103	1	0.182474	1	1	0.240529	1	1	-1.18669	0.121648	0.385809	0.782263	0.479357	0.866339	-0.198892	0.394736	0.579438
ARID5B	7.16588	9.02062	6.50197	9.9417	4.98953	6.26716	4.5166	7.1457	CYTONUC	0	0	0.140267	1	1	-0.140266	0.468113	1	0.143667	0.769056	0.967745	-0.189263	0.209817	0.508733	-0.0227416	0.556588	0.908427	-0.0510693	0.0889791	0.209746
ARIH1	5.88843	5.4445	5.17333	5.29289	6.78951	4.33171	8.6558	5.25644	CYTONUC	0	0	0.186788	1	1	0.0407462	0.818812	1	-0.350358	0.0316174	0.240266	-0.279149	0.0619793	0.283588	0.114781	0.906496	1	-0.323039	0.0100838	0.0474207
ARIH2	7.01376	3.17102	4.88396	4.1421	6.18081	4.49359	6.63107	1.64858	CYTONUC	0	0	0.522137	0.553006	1	-0.385415	0.410455	1	-0.101445	0.435243	0.737579	1.44664	0.069811	0.299828	0.174247	1	1	0.366513	0.429377	0.610552
ARL1	41.0492	48.2334	49.6089	63.5969	59.5597	46.1096	49.5543	45.4522	CYTONUC	0	0	-0.273245	0.192175	1	-0.398922	0.0635494	0.87489	0.265327	0.843183	1	0.0207148	0.354732	0.66984	-0.342496	0.0208621	0.328685	0.153457	0.412387	0.592419
ARL13B	8.11183	6.23231	6.84677	4.81593	9.70781	6.87448	12.3947	5.97044	CYTONUC	0	0	0.244603	0.99388	1	0.371952	0.762531	1	-0.352507	0.141275	0.441853	0.203415	0.949573	1	0.298559	0.763936	1	-0.147327	0.346905	0.528573
ARL14EP	8.04409	15.6438	11.9348	17.8147	19.6911	11.5038	18.1487	11.9247	CYTONUC	0	0	-0.569178	0.221006	1	-0.187475	0.48973	1	0.117672	0.686424	0.922802	-0.0518424	0.506819	0.786862	-0.328717	0.188437	0.665274	0.0528189	0.564755	0.733888
ARL15	4.66031	3.14619	5.78682	3.62932	3.51014	2.95297	5.54606	2.98748	CYTONUC	0	0	-0.312345	0.542042	1	-0.206091	0.754346	1	-0.659935	0.189708	0.506191	-0.0167602	0.801319	0.986107	-0.270459	0.394389	0.822562	-0.400915	0.259738	0.439068
ARL16	26.3413	16.638	6.25311	12.0376	29.0163	16.0728	25.47	9.85015	CYTONUC	0	0	2.07468	0.00822468	0.416358	0.466928	0.702358	1	0.188061	0.869416	1	0.7064	0.608495	0.867148	1.23253	0.0245215	0.35943	0.352284	0.646848	0.800949
ARL2	98.5666	137.878	130.06	118.797	189.264	121.848	153.481	166.581	CYTONUC	0	0	-0.400002	0.109896	1	0.214896	0.879037	1	0.302345	0.939597	1	-0.451141	0.00976893	0.118766	-0.0738121	0.421771	0.841592	-0.0409145	0.0489526	0.14203
ARL2BP	19.3892	13.0525	13.233	17.3804	15.4253	17.1916	16.4044	19.4209	CYTONUC	0	0	0.551116	0.50072	1	-0.413136	0.265081	1	-0.0887787	0.460925	0.759518	-0.175905	0.28635	0.595023	0.0836866	0.814181	1	-0.135356	0.10751	0.240024
ARL3	10.5799	13.9031	10.6371	14.439	23.461	17.0883	26.0764	14.3623	CYTONUC	0	0	-0.00778408	0.799707	1	-0.0545649	0.67629	1	-0.152482	0.183224	0.497659	0.25072	0.974084	1	-0.0345352	0.585074	0.930877	0.00393861	0.439697	0.621696
ARL4D	10.5846	3.61926	9.33278	6.37852	13.3252	11.0717	13.6461	11.1472	CYTONUC	0	0	0.181593	1	1	-0.817525	0.326472	1	-0.034331	0.625465	0.87404	-0.00980708	0.674199	0.9098	-0.145515	0.547647	0.901772	-0.0232533	0.46528	0.64715
ARL5B	7.15491	6.7706	7.26797	6.03637	9.77551	5.02568	9.00983	6.71995	CYTONUC	0	0	-0.0226192	0.738694	1	0.1656	1	1	0.117672	0.620779	0.871084	-0.419131	0.0771025	0.315494	0.065832	0.841419	1	-0.0877849	0.176015	0.335792
ARL6	3.57822	3.09279	3.39772	2.5157	3.50364	2.45626	6.15089	2.48496	CYTONUC	0	0	0.0746778	1	1	0.297952	0.983904	1	-0.811939	0.0804789	0.349389	-0.01676	0.801319	0.986107	0.173915	1	1	-0.535049	0.172635	0.330637
ARL6IP1	185.921	249.04	221.797	278.806	344.606	241.109	286.96	232.661	TM	2	4	-0.254547	0.144128	1	-0.162888	0.25018	1	0.264097	0.791069	0.982981	0.0514579	0.331633	0.645024	-0.202781	0.0701618	0.504425	0.172739	0.484139	0.658213
ARL6IP4	58.32	32.7437	33.5003	28.5497	45.1196	35.5853	61.2644	26.7701	CYTONUC	0	0	0.799818	0.0997607	1	0.197741	0.974223	1	-0.441295	0.0353064	0.24749	0.410661	0.847939	1	0.553445	0.180841	0.65344	-0.125412	0.303303	0.487643
ARL6IP5	103.986	102.591	143.863	112.728	76.6374	98.2442	110.277	90.313	TM	2	4	-0.468312	0.0331714	0.877999	-0.135937	0.346506	1	-0.525006	0.00532038	0.111455	0.121437	0.550706	0.827801	-0.312792	0.0232414	0.350665	-0.197869	0.0148969	0.0617747
ARL6IP6	13.9838	13.2122	13.6278	10.5558	28.4657	12.462	27.517	11.5592	TM	2	3	0.0372034	0.871549	1	0.32383	0.74795	1	0.0488987	0.454043	0.757097	0.108498	0.713377	0.938915	0.169363	1	1	0.0667868	0.792948	0.909255
ARL8A	15.3381	20.2185	32.9282	20.2544	36.5666	20.7524	35.2501	21.3749	CYTONUC	0	0	-1.1022	0.00558925	0.327714	-0.0025576	0.835688	1	0.0529019	0.515439	0.79936	-0.0426385	0.454558	0.752036	-0.580834	0.0246804	0.360062	0.0175764	0.468707	0.649642
ARL8B	17.8976	22.0685	25.4921	25.3949	27.0835	20.104	21.501	21.3819	CYTONUC	0	0	-0.510284	0.095	1	-0.202551	0.364714	1	0.33301	1	1	-0.0889096	0.296127	0.607189	-0.348521	0.0648018	0.497345	0.138001	0.428208	0.609264
ARMC1	7.55592	5.7112	4.90904	8.72326	12.4605	9.09952	12.3049	7.64794	CYTONUC	0	0	0.622166	0.546768	1	-0.611075	0.179673	1	0.0181364	0.566316	0.834343	0.25072	1	1	-0.0391748	0.61463	0.949032	0.111769	0.77316	0.89425
ARMC10	9.05724	3.2117	5.25576	3.82065	9.36115	4.60541	6.48716	4.83842	CYTONUC	0	0	0.785171	0.408159	1	-0.250485	0.78435	1	0.529098	0.954909	1	-0.0712076	0.706079	0.934579	0.434815	0.751147	1	0.302391	1	1
ARMC4	5.28478	5.00705	5.9591	5.85192	8.08536	4.23234	8.94248	5.92863	CYTONUC	0	0	-0.17325	0.672345	1	-0.22495	0.592259	1	-0.145362	0.39851	0.711206	-0.486245	0.178322	0.468186	-0.198634	0.41728	0.837816	-0.27178	0.159398	0.313517
ARMC5	7.23681	12.0977	13.089	7.26842	7.76083	5.67735	8.88565	6.84824	CYTONUC	0	0	-0.854933	0.0386822	0.91932	0.735015	0.212418	1	-0.195267	0.360573	0.677081	-0.270516	0.304244	0.617825	-0.0743813	0.676671	0.971136	-0.227538	0.163305	0.318899
ARMC6	30.0563	18.9522	23.9368	23.3126	10.4428	16.4169	18.7498	21.7536	CYTONUC	0	0	0.328435	0.747007	1	-0.29874	0.280055	1	-0.84436	0.0175437	0.18406	-0.406075	0.0709879	0.303056	0.0527364	0.670246	0.967169	-0.592599	0.00108025	0.00960403
ARMC7	6.10109	5.75279	4.73998	8.89078	4.34467	3.04587	0.715066	2.48887	CYTONUC	0	0	0.364184	0.959883	1	-0.628048	0.243728	1	2.6031	0.2226	0.54569	0.291362	1	1	-0.201507	0.467386	0.866339	1.20583	0.487349	0.661025
ARMC8	6.26992	4.40216	4.04847	4.44338	2.70126	3.44317	4.5267	5.46626	CYTONUC	0	0	0.631071	0.465409	1	-0.0134462	0.892455	1	-0.744825	0.122729	0.415656	-0.666818	0.0726845	0.306181	0.329691	0.772077	1	-0.701632	0.00664826	0.0353759
ARMC9	4.25981	2.22672	4.04492	3.22209	2.58891	3.62995	2.84063	3.01322	CYTONUC	0	0	0.0746779	0.970238	1	-0.533072	0.229625	1	-0.133866	0.497609	0.79017	0.268643	1	1	-0.163914	0.337562	0.783753	0.0872637	0.507156	0.679926
ARMCX2	20.4011	16.277	12.5111	18.6461	13.3173	14.7823	14.7948	18.7997	CYTONUC	0	0	0.705444	0.24323	1	-0.196037	0.435437	1	-0.151789	0.333443	0.654174	-0.346842	0.0989763	0.353416	0.235357	0.928145	1	-0.257677	0.02348	0.0849351
ARMCX3	5.03392	5.16383	7.5114	4.24696	6.33729	4.27826	6.02634	8.75894	CYTONUC	0	0	-0.577399	0.24616	1	0.28201	0.953448	1	0.0725841	0.771721	0.969124	-1.03373	0.0128819	0.136219	-0.205436	0.4768	0.866339	-0.477983	0.0160129	0.0650028
ARMCX5-GPRASP2	6.05604	7.73089	7.18817	8.94126	5.92981	8.03714	6.24612	8.15262	CYTONUC	0	0	-0.24725	0.515445	1	-0.209843	0.494613	1	-0.0749729	0.54464	0.816386	-0.0205816	0.524022	0.803269	-0.226394	0.30444	0.762252	-0.0439249	0.203902	0.373064
ARMCX6	6.02207	10.1433	5.08292	5.08064	4.58621	2.44968	3.4506	5.57618	CYTONUC	0	0	0.244603	1	1	0.997442	0.240733	1	0.410454	1	1	-1.18669	0.121648	0.385809	0.669499	0.305074	0.762603	-0.359479	0.211412	0.382375
ARMH3	9.02274	6.73435	10.5022	9.33109	5.98479	5.32785	4.12763	6.34374	CYTONUC	0	0	-0.219053	0.457226	1	-0.470507	0.194886	1	0.535985	0.930443	1	-0.25178	0.29839	0.609052	-0.331922	0.118874	0.578235	0.111485	0.399272	0.582021
ARMH4	6.98006	7.32768	6.10469	4.6491	23.2016	11.2641	9.94619	5.5343	SP+TM	1	1	0.193322	1	1	0.656405	0.254681	1	1.22201	0.0245211	0.21393	1.02526	0.0522302	0.259688	0.411951	0.390995	0.819223	1.15471	0.000216788	0.00286821
ARMT1	39.8178	25.812	36.8639	38.632	30.7029	35.9881	29.5173	39.5638	CYTONUC	0	0	0.111204	0.972022	1	-0.581754	0.0368306	0.772445	0.0568169	0.502652	0.794637	-0.136661	0.180911	0.472633	-0.202048	0.115663	0.574584	-0.0507976	0.0551019	0.153373
ARNT	10.3853	13.9445	11.3045	12.3946	14.6332	11.5918	21.8796	11.8535	CYTONUC	0	0	-0.122359	0.55988	1	0.169983	1	1	-0.580347	0.0134957	0.16716	-0.0322136	0.397438	0.705759	0.0378898	0.791611	1	-0.363228	0.0273894	0.0945011
ARNT2	1.64608	1.02147	1.56304	0.462914	1.61177	0.669595	0.707392	1.87593	CYTONUC	0	0	0.0746777	1	1	1.14183	0.502825	1	1.18806	0.599701	0.853806	-1.48625	0.044702	0.242885	0.396914	0.805386	1	-0.179332	0.22715	0.40204
ARPC1A	144.04	161.252	144.65	193.417	69.4111	121.48	75.8358	131.011	CYTONUC	0	0	-0.00610464	0.626846	1	-0.262398	0.145934	1	-0.127714	0.184808	0.498966	-0.108963	0.13968	0.41355	-0.147123	0.137113	0.602803	-0.115809	0.00548948	0.030904
ARPC1B	46.5846	27.0882	39.7362	31.3084	23.9665	29.6292	19.3409	33.9121	CYTONUC	0	0	0.229401	0.958262	1	-0.208884	0.435402	1	0.309368	1	1	-0.194782	0.211961	0.509894	0.0524084	0.68759	0.976191	0.00925463	0.125406	0.26488
ARPC2	133.681	96.5953	125.341	112.782	98.7884	83.8772	98.6383	91.6243	CYTONUC	0	0	0.0929402	0.894813	1	-0.223518	0.238345	1	0.00219489	0.322577	0.641966	-0.127452	0.157193	0.440757	-0.0483418	0.317299	0.770499	-0.0587865	0.0720926	0.181891
ARPC3	348.075	285.761	300.578	302.172	271.668	253.94	302.418	297.51	CYTONUC	0	0	0.211659	0.937329	1	-0.0805601	0.45083	1	-0.1547	0.0985215	0.378401	-0.228447	0.044639	0.242828	0.0725503	0.671941	0.967369	-0.190801	0.00542474	0.0306813
ARPC4	44.6049	55.4091	38.6018	56.6858	18.7969	43.409	13.1027	36.9186	CYTONUC	0	0	0.208534	0.988011	1	-0.0328634	0.631745	1	0.520637	0.879944	1	0.233647	0.910844	1	0.069842	0.784659	1	0.314511	0.40403	0.582921
ARPC4-TTLL3	17.0562	21.4868	9.66067	16.4094	7.32489	16.1587	4.24359	12.6602	CYTONUC	0	0	0.820105	0.130347	1	0.388925	0.519756	1	0.787523	0.59222	0.853806	0.352004	0.973464	1	0.564074	0.122985	0.583677	0.474301	0.851171	0.94843
ARPC5	16.0712	16.8785	7.16307	10.6533	17.6631	13.9589	16.0682	10.7229	CYTONUC	0	0	1.16583	0.00708512	0.390574	0.663881	0.113348	0.991194	0.136531	0.578648	0.84329	0.380488	0.873667	1	0.887058	0.00246528	0.0869926	0.239174	1	1
ARPC5L	12.8489	9.87177	9.94129	5.62083	16.3088	6.09781	14.1111	7.32152	CYTONUC	0	0	0.370134	0.793234	1	0.812525	0.273428	1	0.20882	0.866895	1	-0.263853	0.377692	0.684457	0.545963	0.314738	0.769479	0.0641156	0.753527	0.882067
ARPIN	3.77395	2.13282	3.58357	2.91863	2.92544	1.72707	3.24367	1.41125	CYTONUC	0	0	0.0746778	0.98924	1	-0.452529	0.335225	1	-0.148974	0.464585	0.761387	0.291362	1	1	-0.138558	0.424052	0.841592	-0.000744251	0.801765	0.915286
ARPIN-AP3S2	9.97717	8.72569	11.8423	9.2268	8.26626	7.0244	11.3787	7.25681	CYTONUC	0	0	-0.24725	0.319799	1	-0.0805601	0.619949	1	-0.461031	0.0532813	0.298018	-0.04696	0.414869	0.720942	-0.171871	0.239558	0.710786	-0.285405	0.0605665	0.162587
ARPP19	5.05991	4.21257	4.17797	4.26889	8.40103	4.63114	10.2106	5.50008	CYTONUC	0	0	0.276312	0.96101	1	-0.0191594	0.869889	1	-0.281424	0.166609	0.473819	-0.248085	0.269717	0.574536	0.134542	1	1	-0.269665	0.130466	0.273139
ARRB2	23.3294	20.6815	31.9981	19.1356	31.7266	24.9112	23.3933	20.3557	CYTONUC	0	0	-0.455837	0.157366	1	0.112085	1	1	0.4396	0.973674	1	0.291362	1	1	-0.216412	0.247914	0.713809	0.372517	0.930481	0.999644
ARRDC1	9.83661	3.36348	11.3419	5.92774	8.25564	7.07384	28.9867	3.15286	CYTONUC	0	0	-0.20543	0.660066	1	-0.817526	0.326472	1	-1.81194	8.38e-05	0.0245562	1.16583	0.343293	0.658168	-0.38769	0.253819	0.719347	-1.06804	0.0261214	0.0916971
ARRDC3	1.40722	2.2455	2.67246	1.18723	1.37789	1.80316	1.81423	1.08251	CYTONUC	0	0	-0.925322	0.287082	1	0.91944	0.493393	1	-0.396901	0.63814	0.881953	0.736147	0.813037	0.993795	-0.0795143	0.923855	1	0.13507	1	1
ARRDC4	9.39864	4.45235	5.85671	6.1948	21.8565	8.33339	21.2048	5.83668	CYTONUC	0	0	0.682361	0.351073	1	-0.476489	0.282155	1	0.0436715	0.450711	0.75368	0.513755	0.726462	0.947078	0.200775	1	1	0.158891	0.797875	0.912318
ARSA	33.3407	31.4776	8.96998	11.2514	27.7489	25.9381	11.1042	11.3989	SP	0	0	1.89411	4.53e-06	0.00233082	1.48422	7.4e-05	0.0126894	1.32133	0.0200905	0.196742	1.18618	0.00741902	0.101371	1.68052	1.06e-09	3.78e-07	1.25445	0.000308904	0.00371647
ARSB	14.9991	13.9288	7.70491	9.12765	14.6864	15.3034	3.80406	5.51685	SP	0	0	0.961021	0.0610428	0.986963	0.609755	0.237063	1	1.94887	0.00318295	0.086726	1.47193	0.00233009	0.0504344	0.781204	0.0258744	0.365872	1.68593	3.01e-05	0.000609465
ARSG	11.211	8.94471	6.65342	2.7587	17.3808	8.97839	19.2715	4.49174	SP	0	0	0.75275	0.356564	1	1.69705	0.0255379	0.69627	-0.148974	0.300649	0.624495	0.999182	0.259133	0.563879	1.0986	0.0238698	0.353794	0.149575	0.794481	0.910337
ARSJ	2.33269	1.44755	0.98445	0.437337	3.80678	1.42334	3.67568	0.664605	SP	0	0	1.2446	0.352103	1	1.72679	0.288401	1	0.0505578	0.782641	0.976352	1.09872	0.605159	0.867148	1.41077	0.111557	0.569087	0.269054	0.713934	0.854065
ARSK	52.827	46.1082	21.5461	22.1347	84.0113	36.993	28.7966	18.4096	SP	0	0	1.29385	0.000811074	0.100184	1.05871	0.00368316	0.226116	1.54468	0.000436063	0.0381103	1.00679	0.0264992	0.190621	1.17948	7.26e-06	0.000679368	1.35801	5.82e-07	2.16e-05
ART5	3.82078	3.81051	2.72103	3.22348	15.8999	17.4851	7.38882	6.73557	SP	0	0	0.489716	1	1	0.241368	1	1	1.1056	0.431209	0.735916	1.37625	0.0948564	0.346921	0.360371	0.987528	1	1.24101	0.0585851	0.159492
ARV1	57.8159	67.3226	63.802	61.9606	73.4412	70.7939	57.4146	51.5873	TM	2	7	-0.142133	0.432073	1	0.119739	1	1	0.355171	1	1	0.456611	0.677526	0.911944	-0.00717694	0.581533	0.928688	0.40407	0.784498	0.903479
ARVCF	2.05899	1.17341	2.79304	2.23342	1.44006	1.07687	1.51687	1.13135	CYTONUC	0	0	-0.439896	0.584494	1	-0.928556	0.308022	1	-0.0749726	0.934329	1	-0.0712083	0.949796	1	-0.636938	0.194146	0.672614	-0.0733632	0.773431	0.89425
AS3MT	9.7391	5.82775	10.635	7.39492	9.53611	5.79398	8.78918	5.61889	CYTONUC	0	0	-0.126956	0.691066	1	-0.343594	0.495625	1	0.117672	0.814145	0.994756	0.0442697	0.799254	0.986107	-0.211913	0.361708	0.79961	0.0894889	0.785204	0.903702
ASAH1	125.476	126.678	79.0454	73.9995	239.758	172.823	114.128	84.3408	SP	0	0	0.666661	0.0888354	1	0.775577	0.0186609	0.615161	1.07093	0.015451	0.177531	1.03499	0.0033173	0.0637042	0.720351	0.00319849	0.106326	1.05577	2.64e-05	0.000542569
ASAP1	4.37778	1.06303	5.60283	2.56932	2.23645	0.871046	4.17164	3.17241	CYTONUC	0	0	-0.355956	0.34294	1	-1.2732	0.0614125	0.87489	-0.899401	0.0543939	0.299846	-1.86476	0.0032975	0.0635113	-0.586894	0.0428831	0.438613	-1.24082	0.000600623	0.00623087
ASAP2	4.21197	4.36867	4.59941	4.79723	4.7428	2.50578	6.24474	4.45511	CYTONUC	0	0	-0.126956	0.691066	1	-0.135008	0.660255	1	-0.396901	0.174307	0.484368	-0.8302	0.042253	0.237953	-0.131061	0.480957	0.866339	-0.561819	0.0210445	0.0784217
ASAP3	1.76703	1.17485	2.51684	1.24232	2.5953	2.15639	1.51874	0.755165	CYTONUC	0	0	-0.510285	0.565487	1	-0.0805598	1	1	0.773024	0.877907	1	1.51376	0.286528	0.595023	-0.35367	0.527253	0.901772	1.06327	0.235936	0.412009
ASB1	1.90443	1.65758	1.64396	1.16852	1.35617	0.633837	2.90167	1.55378	CYTONUC	0	0	0.212182	1	1	0.504402	0.775181	1	-1.09734	0.0561556	0.300534	-1.2936	0.0874515	0.334221	0.34085	0.814438	1	-1.1628	0.0120482	0.053558
ASB13	2.63461	2.8027	5.83731	2.96365	3.00965	1.60757	6.79326	3.94078	CYTONUC	0	0	-1.14771	0.119374	1	-0.0805601	0.97796	1	-1.17451	0.0557849	0.300534	-1.2936	0.0874515	0.334221	-0.694769	0.163487	0.632937	-1.2171	0.0103434	0.0481513
ASB3	19.8304	20.0978	24.9371	25.3215	16.2684	18.15	17.2743	19.9272	CYTONUC	0	0	-0.330578	0.273682	1	-0.333326	0.244984	1	-0.086561	0.422739	0.729613	-0.134773	0.30215	0.615056	-0.331962	0.0917358	0.544547	-0.112185	0.106432	0.238401
ASB6	15.0329	10.3396	12.3056	8.9654	10.1514	9.01452	9.69044	6.47989	CYTONUC	0	0	0.288803	0.835084	1	0.205744	0.966919	1	0.0670461	0.599904	0.853806	0.47628	0.75956	0.965898	0.254376	0.811239	1	0.245194	1	1
ASB8	5.80881	5.34756	8.48581	6.03164	10.938	5.72554	12.6735	3.43728	CYTONUC	0	0	-0.54681	0.291375	1	-0.17367	0.72228	1	-0.212476	0.321227	0.641346	0.736147	0.612792	0.867148	-0.379921	0.243308	0.712175	0.048662	1	1
ASCC1	27.6647	21.0376	27.5005	22.6105	27.5113	22.9466	25.6351	22.9992	CYTONUC	0	0	0.00858883	0.75456	1	-0.104019	0.562195	1	0.101905	0.579128	0.843561	-0.00330356	0.422073	0.724895	-0.0411356	0.459624	0.865966	0.0531064	0.302398	0.486611
ASCC2	26.3702	15.9493	23.8283	21.5301	12.4938	14.7928	9.32186	16.0866	CYTONUC	0	0	0.146231	1	1	-0.432862	0.146789	1	0.422527	1	1	-0.120961	0.315287	0.629166	-0.100047	0.302666	0.761392	0.102888	0.248891	0.425625
ASCC3	23.9755	15.7256	25.0008	14.8913	8.92945	12.924	10.809	13.8608	CYTONUC	0	0	-0.0604096	0.510326	1	0.0786384	0.916063	1	-0.275595	0.109539	0.39593	-0.100955	0.200597	0.49627	-0.00692445	0.45556	0.862543	-0.174886	0.0133438	0.057363
ASF1A	20.0964	15.2518	21.4098	23.9847	11.9985	13.4586	10.1108	17.5959	CYTONUC	0	0	-0.091332	0.615545	1	-0.653139	0.0479634	0.835266	0.246955	0.973199	1	-0.386709	0.10616	0.36533	-0.360881	0.0605896	0.488513	-0.122167	0.0663401	0.172543
ASF1B	62.1596	57.4839	66.4018	51.2502	44.2647	51.0737	42.8011	37.1303	CYTONUC	0	0	-0.095247	0.497992	1	0.1656	1	1	0.0485101	0.485737	0.780576	0.459984	0.694547	0.926062	0.0242153	0.647897	0.961259	0.254296	0.877924	0.964541
ASH1L	6.6324	4.50186	7.70778	5.51203	5.13717	5.43616	5.61539	5.7112	CYTONUC	0	0	-0.216785	0.324533	1	-0.292064	0.262979	1	-0.128412	0.26319	0.588935	-0.0712077	0.304775	0.617999	-0.247697	0.106108	0.563458	-0.0992845	0.0819935	0.197861
ASH2L	29.0287	28.706	30.6702	25.5254	40.834	32.182	38.479	22.8023	CYTONUC	0	0	-0.0793556	0.556724	1	0.169418	1	1	0.0856997	0.486398	0.781164	0.497076	0.600899	0.865867	0.0389823	0.719775	0.989464	0.252766	0.968512	1
ASIC1	30.834	22.2354	21.6774	12.5066	69.3821	33.377	35.5477	11.4035	TM	2	2	0.508331	0.35071	1	0.830173	0.056577	0.857245	0.964807	0.0686196	0.326805	1.54938	0.000111285	0.00687299	0.634561	0.0494292	0.460683	1.13003	2.04e-06	6.4e-05
ASL	4.62418	5.73907	6.34243	6.06866	7.04325	3.29182	7.94887	5.59926	CYTONUC	0	0	-0.455837	0.488035	1	-0.0805602	0.868018	1	-0.174509	0.519867	0.79936	-0.766353	0.172386	0.458692	-0.260152	0.465512	0.866339	-0.390546	0.172635	0.330637
ASNS	138.227	73.2518	152.565	92.9502	261.703	131.183	257.118	132.752	CYTONUC	0	0	-0.142381	0.312001	1	-0.343595	0.0932919	0.947362	0.0254971	0.258901	0.582432	-0.0171548	0.23131	0.532725	-0.215297	0.0473407	0.455414	0.0111152	0.318641	0.500993
ASNSD1	7.89766	3.93821	7.96795	7.07944	2.41658	2.71066	7.00007	2.84781	CYTONUC	0	0	-0.0127847	0.90532	1	-0.846095	0.160957	1	-1.5344	0.0304398	0.23624	-0.0712076	0.841229	1	-0.346348	0.235002	0.70686	-0.941632	0.083541	0.200498
ASPH	102.402	101.094	99.8007	107.47	350.827	233.385	136.663	93.7778	TM	2	2	0.037122	0.70417	1	-0.0882273	0.401136	1	1.36014	0.000249746	0.0326114	1.31539	1.32e-05	0.00179962	-0.026511	0.350188	0.793382	1.3421	4.07e-10	7.36e-08
ASPM	20.6473	12.9684	22.7343	13.2499	11.3989	10.6551	10.9025	13.2359	CYTONUC	0	0	-0.138917	0.341307	1	-0.030978	0.619628	1	0.0642329	0.441802	0.744426	-0.312914	0.0373698	0.224364	-0.0982272	0.217106	0.691697	-0.130291	0.0157423	0.0644416
ASPSCR1	16.9101	13.957	17.1645	16.2344	15.9867	18.6794	17.2905	21.6804	CYTONUC	0	0	-0.0215373	0.797793	1	-0.218064	0.495859	1	-0.113108	0.411573	0.72144	-0.214943	0.218736	0.515353	-0.113727	0.433596	0.841592	-0.168872	0.065871	0.171896
ASRGL1	12.0881	10.9024	14.4726	10.6417	14.4092	10.1017	14.9068	11.4551	CYTONUC	0	0	-0.259741	0.465129	1	0.0349171	0.952098	1	-0.0489778	0.497592	0.79017	-0.181391	0.368093	0.677788	-0.127473	0.480873	0.866339	-0.105029	0.268716	0.449429
ASS1	52.9548	24.2316	57.678	23.6521	224.179	67.7119	264.048	82.8693	CYTONUC	0	0	-0.123261	0.478082	1	0.0349171	0.906797	1	-0.236148	0.0450668	0.276856	-0.291429	0.0505894	0.257931	-0.0754452	0.37693	0.811107	-0.249162	0.0849069	0.202702
ASTN1	6.32736	3.58693	3.95274	1.54527	22.8254	16.6116	11.5922	8.00552	SP+TM	1	2	0.678749	0.315886	1	1.2149	0.0809322	0.932533	0.977494	0.0972461	0.376199	1.05312	0.0196556	0.166072	0.850601	0.0564985	0.475559	1.00887	0.00141787	0.0117278
ASXL1	12.5191	14.4427	12.2089	14.7012	15.7369	13.3164	17.4487	15.4	CYTONUC	0	0	0.0362039	0.802017	1	-0.0255937	0.663045	1	-0.148974	0.162918	0.46799	-0.209727	0.104653	0.362218	0.00277182	0.582401	0.929273	-0.177138	0.0275818	0.0950587
ASXL2	2.22842	2.88916	3.08584	2.89841	2.54563	1.10478	3.95031	1.78565	CYTONUC	0	0	-0.469642	0.217088	1	-0.00461113	0.828259	1	-0.633941	0.0390506	0.258956	-0.692696	0.0833616	0.328115	-0.225709	0.286663	0.746598	-0.651977	0.0174896	0.0695083
ATAD1	80.0126	80.5105	92.1636	93.2531	153.728	95.1266	125.487	89.7165	TM	3	1	-0.203971	0.212493	1	-0.211976	0.193041	1	0.29284	0.875974	1	0.0844754	0.417967	0.72371	-0.207991	0.0626894	0.491517	0.209601	0.747317	0.878014
ATAD2	38.9292	25.9116	41.4584	26.311	34.5377	29.7248	35.2153	29.9189	CYTONUC	0	0	-0.090812	0.437098	1	-0.0220645	0.640378	1	-0.0280337	0.247677	0.571336	-0.00939168	0.288931	0.598896	-0.0637309	0.292393	0.751172	-0.0194407	0.110928	0.244326
ATAD2B	3.81116	3.74244	3.06215	1.36034	1.43528	2.28075	1.70082	1.50347	CYTONUC	0	0	0.315686	0.883805	1	1.46001	0.0241958	0.681308	-0.244897	0.544786	0.816386	0.601218	0.72052	0.943643	0.772305	0.0855694	0.53238	0.213761	0.945453	1
ATAD3A	29.0874	22.4822	23.736	16.8714	37.8266	29.5345	27.5394	32.3399	TM	2	2	0.293318	0.815796	1	0.414205	0.532733	1	0.457901	0.894879	1	-0.130914	0.200697	0.49627	0.344779	0.5187	0.901772	0.169857	0.376222	0.561928
ATAD3B	1.74676	3.48414	2.21153	2.21054	1.71036	2.13166	2.25199	3.17264	TM	3	1	-0.340359	0.736375	1	0.656406	0.563849	1	-0.396901	0.569953	0.836376	-0.573708	0.258562	0.562943	0.242339	0.905419	1	-0.497661	0.102405	0.231648
ATAD5	9.72068	6.5092	10.2193	6.59012	6.79862	8.10259	8.7278	8.23436	CYTONUC	0	0	-0.0721633	0.603613	1	-0.0178244	0.77702	1	-0.360375	0.108908	0.395757	-0.0232732	0.409041	0.715826	-0.0506152	0.466232	0.866339	-0.18689	0.0589038	0.160172
ATE1	7.06806	5.8337	5.32292	3.28999	7.87533	4.01532	5.65596	4.21847	CYTONUC	0	0	0.409097	0.721114	1	0.82633	0.228718	1	0.477568	0.950674	1	-0.0712076	0.55577	0.831664	0.582997	0.244213	0.712175	0.268057	1	1
ATF1	5.93552	11.8391	11.7419	13.3536	15.0138	11.7705	8.92765	13.0002	CYTONUC	0	0	-0.984216	0.0609008	0.986963	-0.17367	0.566615	1	0.74994	0.582086	0.846606	-0.143357	0.36605	0.677314	-0.497608	0.0969732	0.553484	0.288625	0.70915	0.851758
ATF2	2.273	1.13344	2.42813	2.39707	2.78203	3.38063	2.56412	3.09633	CYTONUC	0	0	-0.095247	0.928474	1	-1.08056	0.21284	1	0.117672	0.953908	1	0.126732	0.917557	1	-0.502323	0.264047	0.728231	0.122635	0.6641	0.816269
ATF3	14.1443	10.7944	22.7739	19.1967	54.7958	19.1371	44.399	20.1054	CYTONUC	0	0	-0.687162	0.0836329	1	-0.830582	0.0443431	0.815068	0.303539	0.966844	1	-0.0712077	0.409693	0.715977	-0.750997	0.00556822	0.152165	0.19682	1	1
ATF4	53.0608	15.8755	41.7244	18.8856	103.91	27.3175	91.923	20.1961	CYTONUC	0	0	0.346758	0.70646	1	-0.250485	0.498652	1	0.176834	0.650308	0.895297	0.435752	0.843786	1	0.18571	1	1	0.227037	0.456081	0.638816
ATF5	2.31771	3.23607	0.550197	4.3996	8.51025	4.24261	5.22911	5.94303	CYTONUC	0	0	2.07468	0.426054	1	-0.44313	0.613756	1	0.702635	0.809117	0.99149	-0.486245	0.327816	0.641277	0.166099	1	1	0.190915	0.769821	0.892998
ATF6	18.207	19.4961	16.6819	17.1124	30.8072	21.488	22.8554	12.6954	TM	2	1	0.126208	0.994302	1	0.188143	0.945271	1	0.430735	0.90995	1	0.759231	0.126599	0.39385	0.157902	1	1	0.5568	0.109471	0.242502
ATF7	4.4563	4.6932	3.04668	4.06041	4.71249	4.07868	6.89425	4.79924	CYTONUC	0	0	0.548609	0.561214	1	0.208947	0.995434	1	-0.548904	0.06803	0.326037	-0.234707	0.265452	0.569379	0.364434	0.611797	0.948531	-0.41158	0.0378668	0.119157
ATF7-NPFF	12.7295	17.4913	11.4159	14.916	15.9265	15.5345	26.4405	18.5872	CYTONUC	0	0	0.15714	1	1	0.22978	0.964936	1	-0.73132	0.0322824	0.242157	-0.258835	0.249129	0.553419	0.198736	0.950497	1	-0.517249	0.0185951	0.0720471
ATF7IP	12.6126	17.3126	13.6504	20.3663	16.0679	18.2466	23.0795	22.2561	CYTONUC	0	0	-0.114084	0.454675	1	-0.234365	0.213877	1	-0.522432	0.00675593	0.122927	-0.286573	0.034565	0.216284	-0.184887	0.139355	0.603743	-0.401826	0.000299631	0.00362863
ATG101	18.8202	10.4457	18.6478	11.0456	17.6268	14.2297	26.3736	19.9329	CYTONUC	0	0	0.0132775	0.891533	1	-0.0805601	0.842412	1	-0.581326	0.0801689	0.349389	-0.486245	0.118823	0.383011	-0.0209201	0.683674	0.973494	-0.539627	0.0174896	0.0695083
ATG12	4.4296	8.24636	4.20615	6.22853	7.2288	4.59481	3.8072	1.89305	CYTONUC	0	0	0.0746782	1	1	0.404867	0.654691	1	0.925027	0.456188	0.757098	1.27929	0.161005	0.444975	0.28071	0.730071	0.994665	1.05257	0.0561307	0.155083
ATG13	3.1094	1.24042	1.84534	1.31165	2.47373	1.06722	0.75164	1.74411	CYTONUC	0	0	0.75275	0.470312	1	-0.0805605	0.97796	1	1.71858	0.238525	0.562596	-0.708638	0.2497	0.553419	0.462404	0.713087	0.98529	0.504662	1	1
ATG16L1	7.83723	7.38982	7.78014	11.1202	8.72031	6.52101	12.4004	9.81969	CYTONUC	0	0	0.0105478	0.893266	1	-0.589574	0.125534	0.994912	-0.507932	0.0947628	0.3723	-0.590582	0.0641201	0.28723	-0.311777	0.172972	0.643684	-0.543875	0.0114793	0.0516234
ATG2A	4.90963	1.65725	4.30335	1.75243	2.21875	2.76529	0.730345	1.9368	CYTONUC	0	0	0.190155	1	1	-0.0805598	0.914879	1	1.6031	0.302369	0.624746	0.513754	0.848763	1	0.116898	0.939536	1	0.902019	0.539801	0.712658
ATG2B	4.44149	2.2419	6.97168	3.74715	2.4851	2.23997	4.44067	4.06743	CYTONUC	0	0	-0.650462	0.0324304	0.86929	-0.741073	0.0398437	0.804888	-0.837474	0.00973838	0.142974	-0.860641	0.00447128	0.0758255	-0.681496	0.00159927	0.0623663	-0.848503	6.43e-05	0.00110049
ATG3	36.5216	38.8517	34.6793	45.5763	39.4855	40.3907	39.2374	40.9711	CYTONUC	0	0	0.074678	0.924345	1	-0.230307	0.330575	1	0.0090913	0.452761	0.756016	-0.0205816	0.391695	0.699839	-0.0905478	0.378155	0.812142	-0.00598956	0.170408	0.328
ATG4B	39.6685	28.2463	23.8965	28.0691	37.5887	26.5471	33.5447	24.0622	CYTONUC	0	0	0.731194	0.126687	1	0.00907711	0.771908	1	0.164215	0.659463	0.903716	0.141786	0.701494	0.931664	0.386168	0.437597	0.844385	0.154889	0.661492	0.814468
ATG4C	9.72587	5.81983	3.84802	3.41892	9.91995	3.70905	9.40418	5.71517	CYTONUC	0	0	1.33771	0.0711101	1	0.767437	0.411381	1	0.0770302	0.708798	0.938446	-0.623749	0.167012	0.454024	1.0971	0.0438602	0.443098	-0.149717	0.346339	0.528573
ATG4D	5.46987	2.42452	5.19394	5.12751	7.14115	6.11889	4.70129	4.28565	CYTONUC	0	0	0.0746781	1	1	-1.08056	0.21284	1	0.603099	0.956899	1	0.513755	0.92087	1	-0.386746	0.346361	0.790511	0.561182	0.763206	0.888457
ATG5	6.87191	7.00574	6.16273	8.05224	10.4668	4.19306	5.90633	4.89468	CYTONUC	0	0	0.15714	1	1	-0.200854	0.582475	1	0.825491	0.522544	0.799689	-0.223211	0.467609	0.763742	-0.0346493	0.677849	0.971472	0.440709	0.861898	0.955555
ATG7	8.6775	6.92334	7.57167	6.72735	5.51133	6.0103	6.0472	4.81097	CYTONUC	0	0	0.196669	1	1	0.0414303	0.925219	1	-0.133867	0.422722	0.729613	0.32111	1	1	0.125708	0.981728	1	0.0855641	0.607068	0.766468
ATG9A	48.4178	48.2245	62.5024	55.5327	67.8594	50.1077	79.5572	51.1215	TM	2	4	-0.368374	0.0855949	1	-0.203571	0.243622	1	-0.229444	0.0557497	0.300534	-0.0288969	0.245135	0.549064	-0.288489	0.0349472	0.405708	-0.147639	0.0478326	0.140196
ATIC	335.164	324.851	351.001	384.85	404.003	355.491	451.604	411.484	CYTONUC	0	0	-0.0666084	0.43393	1	-0.244518	0.134223	1	-0.160693	0.0648442	0.31953	-0.211025	0.0334861	0.214237	-0.156915	0.0903774	0.541289	-0.18447	0.00364095	0.0231501
ATL1	4.76454	3.42124	5.42902	6.4315	6.0648	7.41335	4.91408	4.276	TM	2	2	-0.188356	0.765596	1	-0.910635	0.15017	1	0.303538	1	1	0.793863	0.497007	0.782907	-0.534976	0.158023	0.628744	0.552472	0.687635	0.834676
ATL2	31.0962	24.5886	25.3093	23.424	20.3893	15.2471	25.0564	21.18	TM	2	2	0.29707	0.75705	1	0.0699996	0.902689	1	-0.297365	0.0793622	0.348176	-0.474172	0.0194825	0.165432	0.192374	0.962703	1	-0.375679	0.00367205	0.0232839
ATM	6.42258	2.41572	5.4016	3.0963	3.86307	2.51929	4.49497	3.41137	CYTONUC	0	0	0.249765	0.901949	1	-0.358094	0.283388	1	-0.218564	0.204604	0.523514	-0.437336	0.0793995	0.32044	0.0566611	0.64567	0.961259	-0.308921	0.0388647	0.121137
ATN1	12.6016	14.8627	13.0064	19.4141	15.826	13.7903	19.7782	11.9417	CYTONUC	0	0	-0.0456162	0.684108	1	-0.385415	0.138798	1	-0.321613	0.0875069	0.364016	0.207652	0.878644	1	-0.239353	0.13759	0.602803	-0.0989933	0.221425	0.394944
ATOX1	75.9898	80.8379	76.9668	64.1102	151.292	69.5505	97.9686	55.208	CYTONUC	0	0	-0.0184314	0.798253	1	0.334477	0.747215	1	0.626946	0.617383	0.868555	0.333183	1	1	0.152697	1	1	0.527822	0.341869	0.526004
ATP10D	2.6838	1.42751	1.18926	2.11329	1.05115	1.14631	2.53737	1.83514	TM	2	10	1.17421	0.221617	1	-0.565987	0.373805	1	-1.27137	0.0548294	0.299846	-0.67889	0.224195	0.523819	0.316019	0.966131	1	-0.992625	0.0194339	0.0741028
ATP11A	14.5592	8.25066	14.2124	9.75765	13.0567	4.48334	13.3321	6.71637	TM	2	10	0.0347853	0.768323	1	-0.242024	0.286951	1	-0.0301187	0.298787	0.623999	-0.583107	0.0211402	0.171491	-0.0715724	0.300221	0.758718	-0.192843	0.112195	0.246414
ATP11B	13.2107	11.5811	16.5708	13.4846	20.441	10.0014	18.9241	12.2325	TM	2	10	-0.326939	0.165862	1	-0.219537	0.298551	1	0.111246	0.51027	0.798071	-0.290521	0.0740136	0.3098	-0.277761	0.0682331	0.504425	-0.0334539	0.209555	0.379981
ATP11C	46.7859	36.0734	53.1989	40.9644	54.6649	39.7626	53.2217	41.7114	TM	2	10	-0.185322	0.249494	1	-0.183437	0.261613	1	0.0386006	0.308304	0.63063	-0.06903	0.171474	0.458692	-0.184502	0.0847387	0.53084	-0.00770409	0.119303	0.255839
ATP13A1	74.7006	67.5135	70.0493	73.2212	53.4161	54.1858	53.548	61.1994	TM	2	12	0.0927496	0.879808	1	-0.117086	0.372816	1	-0.00355863	0.276388	0.597859	-0.175603	0.0784949	0.319019	-0.0106772	0.410769	0.831241	-0.0927583	0.0175796	0.0698062
ATP13A2	28.9602	23.8205	25.5148	22.1658	41.804	21.0409	36.9515	21.8184	TM	2	12	0.182738	1	1	0.103864	0.995683	1	0.178008	0.642997	0.886807	-0.0523486	0.296188	0.607189	0.146607	1	1	0.096718	0.571298	0.740314
ATP13A3	31.9706	29.0434	35.9183	35.1177	45.0966	32.5932	34.484	30.539	TM	2	12	-0.167977	0.286694	1	-0.273989	0.141516	1	0.387095	1	1	0.0939164	0.470319	0.764526	-0.219413	0.061066	0.489797	0.256776	0.75682	0.884246
ATP1A1	1338.93	1350.45	1699.28	1615.83	2390.46	1661.33	1849.96	1507.32	TM	2	10	-0.343843	0.0518047	0.984008	-0.258835	0.101464	0.967062	0.369791	1	1	0.140349	0.520309	0.801087	-0.301783	0.00979909	0.229239	0.271263	0.869757	0.959332
ATP1A3	55.1656	49.3167	72.5785	61.1208	137.643	83.3405	100.255	69.2362	TM	2	10	-0.395773	0.0660685	1	-0.309586	0.119109	0.994912	0.457248	0.813787	0.994756	0.267491	0.964077	1	-0.355732	0.0124982	0.258407	0.382723	0.586201	0.751109
ATP1B1	124.365	136.165	120.136	122.183	367.426	269.044	136.736	113.201	TM	2	1	0.0499101	0.76274	1	0.156317	1	1	1.42606	0.000213324	0.0318747	1.24896	0.000113909	0.00694247	0.104543	0.893378	1	1.34853	1.11e-08	8.92e-07
ATP1B2	8.57017	4.55847	4.74707	3.61519	30.4194	7.19029	16.5734	6.18061	TM	2	1	0.852286	0.277328	1	0.334477	0.903902	1	0.876117	0.228937	0.549448	0.218299	0.989874	1	0.650752	0.30796	0.764043	0.72498	0.0474541	0.139251
ATP1B3	375.933	364.358	462.465	388.007	1154.89	758.507	470.509	340.368	TM	2	1	-0.298867	0.0925724	1	-0.0907272	0.388295	1	1.29546	0.000590951	0.0430277	1.15607	0.000236321	0.0114622	-0.200171	0.060283	0.486897	1.23858	2.27e-08	1.65e-06
ATP2A2	278.735	292.502	346.89	339.15	374.745	279.206	320.787	291.073	TM	2	11	-0.315582	0.0697131	1	-0.213477	0.153044	1	0.224295	0.662537	0.906073	-0.0600548	0.126219	0.393172	-0.264202	0.019895	0.322462	0.0959802	0.176191	0.336058
ATP2B1	100.63	91.3387	104.586	111.649	107.356	76.2176	105.854	84.4065	TM	2	10	-0.05563	0.45664	1	-0.289672	0.0914747	0.947362	0.020334	0.244015	0.56613	-0.147231	0.0687944	0.2967	-0.171729	0.0709564	0.507599	-0.0516138	0.0503624	0.14454
ATP2B3	0.743327	1.92745	3.17623	0.940683	5.2768	2.89144	5.27077	2.73991	TM	2	10	-2.09525	0.00746418	0.390668	1.03492	0.333949	1	0.0016484	0.562763	0.831351	0.077656	0.795146	0.985707	-0.624301	0.235057	0.70686	0.0280985	0.699983	0.844575
ATP2B4	24.9665	28.7847	31.3922	33.7941	17.7301	15.5687	20.3383	15.477	TM	2	10	-0.330417	0.103735	1	-0.231466	0.1835	1	-0.197997	0.0966485	0.374781	0.00851958	0.340552	0.655883	-0.278272	0.0347943	0.405708	-0.105106	0.068737	0.177074
ATP2C1	64.8427	51.996	75.2542	66.31	66.0565	46.4593	67.5534	50.5944	TM	2	10	-0.214829	0.218788	1	-0.350826	0.0832816	0.934827	-0.0323286	0.224201	0.546783	-0.12301	0.133711	0.404921	-0.276939	0.0290979	0.381126	-0.0704655	0.0787994	0.19307
ATP5F1A	207.917	205.871	215.52	230.099	191.417	200.913	219.73	210.813	CYTONUC	0	0	-0.0518105	0.454563	1	-0.160511	0.237691	1	-0.199007	0.0434413	0.27274	-0.0693918	0.122732	0.387521	-0.106916	0.152215	0.62031	-0.134086	0.00675602	0.0358259
ATP5F1B	1206.6	1093.64	1313.19	1078.06	1226.62	1191.89	1250.42	1164.36	CYTONUC	0	0	-0.122117	0.298711	1	0.0207102	0.672386	1	-0.0277323	0.162805	0.46799	0.0337052	0.268105	0.573079	-0.0559701	0.25822	0.724153	0.00221845	0.0568354	0.156094
ATP5F1C	461.612	528.238	441.412	468.069	534.75	532.583	521.084	498.748	CYTONUC	0	0	0.0645538	0.783806	1	0.174468	0.954915	1	0.037347	0.279122	0.602736	0.0946931	0.42892	0.731044	0.122167	0.966935	1	0.0656769	0.137632	0.283654
ATP5F1D	264.551	215.157	215.551	220.314	344.269	270.252	211.242	196.943	CYTONUC	0	0	0.29552	0.737239	1	-0.0341672	0.60614	1	0.704637	0.326445	0.646549	0.45653	0.626852	0.87103	0.138279	0.945315	1	0.590239	0.237438	0.413714
ATP5F1E	13.8802	17.6662	11.611	22.3054	19.092	20.266	14.0603	14.6179	CYTONUC	0	0	0.257542	0.928658	1	-0.336399	0.187185	1	0.441348	0.956988	1	0.47132	0.689446	0.921724	-0.104504	0.351178	0.794155	0.456703	0.762373	0.888204
ATP5IF1	941.624	999.176	855.835	1070.56	1372.55	1239.56	1143.64	1049.12	CYTONUC	0	0	0.137818	1	1	-0.0995611	0.377929	1	0.263219	0.79115	0.982981	0.240649	0.862999	1	0.0107441	0.46875	0.866339	0.252464	0.700588	0.844975
ATP5MC1	280.715	310.904	224.467	225.924	424.955	334.682	271.431	269.927	TM	2	3	0.322606	0.672805	1	0.46063	0.290335	1	0.646726	0.411427	0.72144	0.310221	1	1	0.393491	0.246334	0.713582	0.488728	0.535865	0.708977
ATP5MC2	489.209	604.359	409.087	469.98	638.169	675.965	575.773	455.234	TM	2	3	0.258045	0.803164	1	0.362806	0.424482	1	0.148439	0.506717	0.796172	0.570338	0.299141	0.610003	0.314999	0.375902	0.810801	0.350058	0.789858	0.90661
ATP5MC3	172.767	205.049	162.42	180.566	228.501	195.102	187.277	162.546	TM	2	3	0.0891051	0.856454	1	0.18344	0.926303	1	0.287028	0.860272	1	0.26338	0.941108	1	0.139536	1	1	0.276088	0.858005	0.953408
ATP5MD	138.384	125.466	97.557	116.75	180.667	120.901	156.784	81.9902	TM	2	2	0.504362	0.423908	1	0.103864	1	1	0.20455	0.748369	0.953368	0.560297	0.519127	0.799533	0.300035	0.646495	0.961259	0.336831	0.628029	0.784711
ATP5ME	496.116	565.465	314.059	438.488	489.63	493.717	421.33	449.285	TM	2	2	0.659641	0.150574	1	0.366899	0.482343	1	0.216744	0.742379	0.949058	0.136053	0.615434	0.867148	0.496359	0.12227	0.582069	0.175667	0.402084	0.582021
ATP5MF	552.084	552.211	447.516	408.974	543.214	438.749	510.388	448.863	TM	2	1	0.302947	0.701485	1	0.433211	0.320179	1	0.0899271	0.423926	0.73005	-0.0328795	0.236696	0.537365	0.366617	0.293224	0.751237	0.0337607	0.155573	0.308086
ATP5MF-PTCD1	39.8836	37.5282	23.6698	28.1624	34.5953	29.957	33.2548	28.4852	CYTONUC	0	0	0.75275	0.0640202	0.992116	0.414205	0.369051	1	0.0570093	0.382322	0.69617	0.0726795	0.452566	0.751896	0.578706	0.0480475	0.457236	0.0642603	0.238691	0.414475
ATP5MG	179.861	157.937	172.808	166.109	142.765	165.593	102.906	140.542	TM	2	1	0.0577049	0.798151	1	-0.0727828	0.499003	1	0.472312	0.828118	1	0.236645	0.883099	1	-0.00477588	0.457669	0.864745	0.340994	0.754764	0.882845
ATP5MPL	71.5284	87.2185	89.7058	78.564	70.0375	74.1138	90.4769	74.403	TM	2	2	-0.326685	0.218833	1	0.150765	1	1	-0.36942	0.0737696	0.335659	-0.00561932	0.412372	0.717763	-0.0840477	0.431094	0.841592	-0.193831	0.0550104	0.153281
ATP5PB	206.104	193.054	203.897	182.309	185.805	192.794	139.296	170.827	TM	2	2	0.0155301	0.644771	1	0.0826138	0.886251	1	0.41564	0.928777	1	0.174519	0.655855	0.897062	0.0475861	0.615996	0.949032	0.28783	0.584751	0.750307
ATP5PD	338.909	453.27	386.919	472.689	533.255	442.873	436.933	489.769	CYTONUC	0	0	-0.191133	0.26166	1	-0.0605224	0.497546	1	0.287412	0.878078	1	-0.145208	0.0896989	0.337108	-0.117853	0.214674	0.689585	0.074964	0.115722	0.251478
ATP5PF	158.811	136.875	129.389	124.059	183.337	121.128	135.232	123.171	CYTONUC	0	0	0.295587	0.734214	1	0.141832	1	1	0.439061	0.890207	1	-0.0241394	0.274801	0.581888	0.222371	0.814568	1	0.236649	0.669266	0.820008
ATP5PO	367.696	366.393	322.175	346.161	390.936	378.425	437.424	352.048	CYTONUC	0	0	0.190671	1	1	0.0819474	0.897281	1	-0.1621	0.0876412	0.364411	0.104234	0.486039	0.776228	0.135382	0.980962	1	-0.0372281	0.0855346	0.203805
ATP6AP1	400.197	435.152	331.473	316.562	679.633	584.248	284.557	249.843	SP+TM	1	1	0.271817	0.744235	1	0.459031	0.216661	1	1.25604	0.00126719	0.0571113	1.22556	7.66e-05	0.00530366	0.366306	0.226839	0.699114	1.24187	1.24e-07	6.31e-06
ATP6AP2	425.173	459.375	364.313	378.908	840.96	805.564	308.719	303.598	SP+TM	1	1	0.222874	0.887522	1	0.277825	0.622287	1	1.44574	6.58e-05	0.0240232	1.40784	1.24e-06	0.000321777	0.251151	0.587861	0.933645	1.42707	2.44e-10	5.39e-08
ATP6V0A1	58.765	60.3763	72.3827	66.6499	29.8557	56.576	33.5925	46.9111	TM	2	8	-0.300689	0.120735	1	-0.142621	0.32208	1	-0.17013	0.130684	0.428704	0.270261	0.977003	1	-0.222751	0.0641889	0.495951	0.102508	0.135436	0.280735
ATP6V0A2	23.1017	23.2591	24.5478	22.1198	21.0045	15.942	25.2924	17.395	TM	2	8	-0.0875934	0.474696	1	0.0724515	0.891129	1	-0.268003	0.0644724	0.318545	-0.125843	0.172445	0.458692	-0.00951785	0.503905	0.887487	-0.208372	0.0319827	0.105714
ATP6V0B	177.15	210.922	261.378	223.035	166.787	164.01	147.574	166.411	TM	2	5	-0.561166	0.0103911	0.476551	-0.0805601	0.434053	1	0.176566	0.598668	0.853806	-0.0209734	0.228976	0.530511	-0.319913	0.0184135	0.309295	0.075246	0.120519	0.257756
ATP6V0C	513.018	520.783	513.05	489.912	425.373	448.566	434.835	382.747	TM	3	4	-8.97504e-05	0.602008	1	0.0881591	0.90225	1	-0.0317395	0.189747	0.506191	0.228929	0.828812	1	0.0436914	0.613145	0.948531	0.0961693	0.242903	0.418963
ATP6V0D1	51.0469	50.6188	57.4737	44.9124	27.8477	38.0445	28.2049	27.5812	CYTONUC	0	0	-0.171078	0.389996	1	0.172559	1	1	-0.0183895	0.469389	0.76449	0.464002	0.726277	0.947078	-0.0101871	0.578085	0.925416	0.240201	0.790717	0.907259
ATP6V0E1	38.675	43.602	21.5554	35.4662	28.8133	24.6245	34.686	23.1756	TM	3	2	0.843352	0.14866	1	0.297951	0.747789	1	-0.267618	0.196471	0.514444	0.0874901	0.696547	0.927795	0.528982	0.208306	0.684225	-0.114744	0.248369	0.424989
ATP6V0E2	6.61819	5.98437	9.63598	5.9558	17.2807	7.67268	13.083	9.61649	SP+TM	1	2	-0.541993	0.25896	1	0.00690271	0.9619	1	0.401465	1	1	-0.325781	0.236721	0.537365	-0.307069	0.303439	0.761392	0.136573	0.699304	0.843995
ATP6V1A	42.5061	40.7794	47.2952	33.441	36.0027	32.9373	37.6542	29.0872	CYTONUC	0	0	-0.154023	0.325817	1	0.286222	0.667094	1	-0.0647046	0.214011	0.533596	0.179336	0.73047	0.949098	0.0448502	0.693722	0.97793	0.046759	0.268981	0.449791
ATP6V1B2	64.7483	53.9924	63.4653	47.93	50.719	61.5556	52.7782	48.4691	CYTONUC	0	0	0.0288743	0.728089	1	0.171827	0.988432	1	-0.0574146	0.235345	0.559742	0.344826	0.944522	1	0.092126	0.824653	1	0.149149	0.434586	0.616275
ATP6V1C1	5.08127	5.40545	7.84053	5.53726	5.59728	6.00714	4.64025	7.19327	CYTONUC	0	0	-0.625762	0.107489	1	-0.0347566	0.798602	1	0.270523	1	1	-0.259969	0.196606	0.492393	-0.351276	0.14645	0.613341	-0.0282047	0.143946	0.292299
ATP6V1D	31.3369	30.955	17.7119	24.5495	24.8392	23.2183	31.7433	33.4807	CYTONUC	0	0	0.823139	0.176752	1	0.334477	0.706262	1	-0.353832	0.135751	0.435034	-0.528065	0.0357311	0.219214	0.559701	0.203145	0.681828	-0.44064	0.00522171	0.0298415
ATP6V1E1	127.091	148.528	127.478	176.69	161.248	158.098	139.618	153.762	CYTONUC	0	0	-0.00439356	0.651354	1	-0.250485	0.173876	1	0.207798	0.693526	0.92898	0.0401227	0.361113	0.673923	-0.142196	0.162782	0.6326	0.122352	0.224313	0.398931
ATP6V1F	167.527	138.658	124.882	133.412	211.559	173.393	133.222	123.451	CYTONUC	0	0	0.423828	0.49103	1	0.0556442	0.865166	1	0.667229	0.430233	0.735473	0.490104	0.576718	0.849399	0.24539	0.785087	1	0.584746	0.280613	0.460432
ATP6V1G1	34.3486	31.668	29.7166	34.7746	36.6222	46.1089	24.6018	22.5083	CYTONUC	0	0	0.208979	1	1	-0.135008	0.528542	1	0.573953	0.740233	0.947433	1.03459	0.0505339	0.257931	0.0337252	0.698193	0.980157	0.812392	0.0892795	0.210401
ATP6V1H	43.3321	38.1644	45.4211	48.4274	32.5105	33.9945	35.5506	38.2397	CYTONUC	0	0	-0.0679264	0.5696	1	-0.343595	0.151312	1	-0.128968	0.245158	0.567361	-0.169771	0.167727	0.454868	-0.203595	0.129054	0.592915	-0.149969	0.038268	0.119931
ATP7A	10.9582	10.2002	8.67117	12.3268	11.5552	9.90104	10.6863	10.1768	TM	2	8	0.337712	0.701378	1	-0.273205	0.220827	1	0.112773	0.563542	0.831711	-0.0396376	0.316299	0.629607	0.0109787	0.542335	0.901772	0.0404376	0.216484	0.389116
ATP7B	11.5724	11.6855	10.8169	10.6786	15.9345	11.7502	16.0851	10.3163	TM	2	8	0.0973981	0.952597	1	0.130007	1	1	-0.0135725	0.334069	0.654849	0.187769	0.807558	0.990758	0.11369	0.953577	1	0.0684773	0.488869	0.662408
ATP8A1	11.9737	8.5173	10.6847	9.37157	15.1142	7.52609	14.3209	8.97038	TM	2	10	0.164315	1	1	-0.137893	0.466404	1	0.0777794	0.465615	0.762364	-0.253268	0.11304	0.375074	0.0309335	0.605742	0.944318	-0.0408991	0.231201	0.406885
ATP8B2	3.57554	4.75458	5.47	4.18969	5.25153	3.45437	4.09752	3.82015	TM	2	10	-0.613378	0.163568	1	0.182474	1	1	0.357986	1	1	-0.145208	0.43957	0.73726	-0.213639	0.381406	0.814885	0.136917	0.630923	0.787081
ATP9A	13.202	10.6543	14.5533	14.7228	11.2924	8.88888	11.5426	9.04678	TM	2	10	-0.14059	0.413667	1	-0.466619	0.0624634	0.87489	-0.0316167	0.331367	0.652538	-0.0254041	0.367537	0.677788	-0.295354	0.0464831	0.45285	-0.0288836	0.197135	0.364231
ATP9B	7.3864	4.80189	8.5724	8.3089	9.10752	5.50854	7.75931	7.54096	TM	2	10	-0.214829	0.492896	1	-0.791054	0.0557925	0.857126	0.23113	0.909386	1	-0.453078	0.113675	0.376207	-0.46993	0.0512681	0.465448	-0.0660026	0.211998	0.382761
ATPAF1	25.3165	22.2645	25.4053	25.7276	26.479	18.9583	24.85	23.9747	CYTONUC	0	0	-0.00504919	0.691255	1	-0.208568	0.304405	1	0.0915986	0.507939	0.79755	-0.338688	0.0470018	0.248328	-0.103863	0.271031	0.732447	-0.103738	0.0525872	0.148436
ATPAF2	3.84108	4.29045	4.37678	1.29624	8.27425	5.62495	3.96164	2.95477	CYTONUC	0	0	-0.188356	0.941265	1	1.72679	0.288401	1	1.06253	0.604949	0.856706	0.928792	0.615613	0.867148	0.51941	0.691584	0.977345	1.00691	0.298059	0.481759
ATPSCKMT	17.5513	14.3624	19.2299	22.7808	7.49112	14.4164	8.12278	13.8476	CYTONUC	0	0	-0.131773	0.552336	1	-0.665523	0.042238	0.810718	-0.116793	0.534257	0.808983	0.0580753	0.625227	0.870971	-0.396581	0.0463592	0.45285	-0.00413366	0.180769	0.341278
ATR	9.94443	5.13387	9.44278	5.67546	6.7301	6.15707	8.10721	5.99985	CYTONUC	0	0	0.074678	0.89693	1	-0.14469	0.540546	1	-0.268577	0.148477	0.451129	0.0373168	0.537125	0.814783	-0.00381572	0.526836	0.901772	-0.130482	0.144031	0.292299
ATRAID	158.391	129.429	156.465	149.794	454.012	249.019	220.671	118.731	SP+TM	1	1	0.0176471	0.715301	1	-0.210817	0.269651	1	1.04084	0.0284673	0.230929	1.06856	0.00577496	0.0879922	-0.0895862	0.259792	0.724527	1.05059	2.28e-05	0.00048343
ATRIP	5.21433	4.57628	6.68424	5.93888	4.85037	5.24973	5.04187	4.84681	CYTONUC	0	0	-0.358281	0.373491	1	-0.376016	0.354678	1	-0.0558641	0.583045	0.847182	0.115205	0.810679	0.993404	-0.366598	0.157737	0.628732	0.0305186	0.455356	0.637995
ATRN	73.3669	59.1959	37.19	34.5555	121.395	58.693	46.049	32.6215	TM	2	2	0.980213	0.00316045	0.240288	0.776583	0.0148113	0.546155	1.39847	0.000230564	0.0323629	0.847365	0.0296556	0.202305	0.885716	0.000110786	0.00679686	1.19481	3.95e-07	1.56e-05
ATRNL1	5.18357	3.37387	2.33151	1.61119	13.8909	2.87156	6.68283	1.57401	SP+TM	1	1	1.15268	0.0560872	0.986963	1.06628	0.102695	0.969322	1.05561	0.085543	0.360607	0.867392	0.340946	0.656097	1.118	0.00920031	0.221381	1.02157	0.000794455	0.00762677
ATRX	11.0061	9.80426	12.4802	9.8264	12.5554	9.68225	12.9496	11.8504	CYTONUC	0	0	-0.181336	0.324448	1	-0.00325436	0.711262	1	-0.0445993	0.255364	0.580467	-0.291517	0.048439	0.25104	-0.100168	0.284067	0.744861	-0.157334	0.0241662	0.0868407
ATXN10	88.7355	79.1777	92.1692	87.6971	87.5953	74.9178	112.066	86.8345	CYTONUC	0	0	-0.0547732	0.495423	1	-0.147435	0.312805	1	-0.355424	0.016707	0.18406	-0.212961	0.0509234	0.258595	-0.0992092	0.202046	0.681132	-0.291492	0.00231702	0.0166782
ATXN2	34.3064	36.7871	35.7031	34.2688	47.2966	42.7031	50.2441	51.5492	CYTONUC	0	0	-0.0575698	0.539283	1	0.102304	0.973165	1	-0.0872166	0.170733	0.478119	-0.271611	0.0352867	0.218806	0.0229427	0.615434	0.949032	-0.177651	0.00738003	0.0381521
ATXN2L	112.835	109.35	112.472	120.614	146.636	107.329	161.465	124.026	CYTONUC	0	0	0.00464842	0.621271	1	-0.141442	0.297388	1	-0.13898	0.0829586	0.354362	-0.208601	0.0403904	0.232987	-0.0691002	0.244943	0.712386	-0.168813	0.0112162	0.0508349
ATXN3	3.98604	3.87162	4.93691	5.11745	6.27868	4.59999	5.80924	4.1106	CYTONUC	0	0	-0.308651	0.400528	1	-0.402488	0.26852	1	0.112112	0.690422	0.926564	0.162282	0.854447	1	-0.355649	0.135861	0.601057	0.133114	0.724745	0.862432
ATXN7	0.868803	0.831809	0.65998	1.31937	1.70139	1.11325	0.448036	1.44805	CYTONUC	0	0	0.396606	1	1	-0.665522	0.451797	1	1.92503	0.269115	0.595861	-0.37933	0.468682	0.763742	-0.218971	0.660077	0.961259	0.569926	1	1
ATXN7L3B	10.209	8.64649	7.7552	10.2031	11.8417	11.0689	13.1618	8.25607	CYTONUC	0	0	0.396606	0.608393	1	-0.238822	0.305986	1	-0.152482	0.183224	0.497659	0.422989	0.783832	0.979684	0.0703334	0.73446	0.995762	0.0972017	0.610406	0.769152
AUH	16.6753	13.9091	15.1143	10.871	17.812	15.956	9.77196	15.5485	CYTONUC	0	0	0.141792	1	1	0.355539	0.80944	1	0.866133	0.522384	0.799689	0.0373168	0.669403	0.906003	0.235094	0.911532	1	0.415351	0.996553	1
AUNIP	14.5702	15.0439	12.2075	17.354	20.9801	15.6888	16.5744	14.2849	CYTONUC	0	0	0.25525	1	1	-0.206091	0.584884	1	0.340065	1	1	0.135243	0.86033	1	0.00256294	0.760524	1	0.248851	0.935921	1
AUP1	103.92	99.8872	90.1312	91.1262	138.61	110.093	89.6701	65.0442	TM	2	2	0.205382	0.976242	1	0.132434	1	1	0.628336	0.474023	0.770277	0.759231	0.126599	0.39385	0.169168	0.997601	1	0.68482	0.0601801	0.16169
AURKA	54.4123	61.0995	44.9698	51.8567	56.2381	62.2518	56.5098	53.2901	CYTONUC	0	0	0.274977	0.812158	1	0.23663	0.814498	1	-0.00695454	0.314466	0.638039	0.224248	0.857852	1	0.254566	0.667525	0.966091	0.109887	0.321999	0.504738
AURKAIP1	210.723	197.199	179.03	189.811	280.796	294.375	243.074	219.383	CYTONUC	0	0	0.235143	0.898277	1	0.055095	0.843804	1	0.208127	0.695438	0.929793	0.424203	0.703458	0.933912	0.145296	1	1	0.314672	1	1
AURKB	349.486	283.421	289.124	258.499	428.455	320.747	419.708	380.555	CYTONUC	0	0	0.273548	0.754784	1	0.132787	1	1	0.0297584	0.270614	0.596845	-0.24667	0.0280004	0.197261	0.208811	0.850732	1	-0.0951194	0.0198052	0.0751026
AUTS2	3.35438	3.69582	4.70191	4.58188	4.37928	3.65492	3.70678	3.48145	CYTONUC	0	0	-0.487201	0.229318	1	-0.310042	0.371444	1	0.240529	0.949067	1	0.0701481	0.709388	0.936283	-0.397048	0.115354	0.574584	0.160517	0.665246	0.816378
AVEN	6.57523	8.16052	8.32472	5.54732	5.00748	6.01806	8.47701	3.74669	CYTONUC	0	0	-0.34036	0.613984	1	0.55687	0.680769	1	-0.759471	0.226764	0.546783	0.68368	0.789047	0.982623	0.0871407	1	1	-0.148833	0.71034	0.851856
AVL9	2.39052	1.49857	0.810688	1.15246	3.34385	1.40654	3.08194	1.64189	CYTONUC	0	0	1.56011	0.116662	1	0.378871	0.92496	1	0.117672	0.814145	0.994756	-0.223211	0.552902	0.828851	0.986263	0.178895	0.651704	0.00808795	0.722966	0.860758
AVPI1	6.07366	3.46133	7.41505	8.05224	20.3899	6.35312	15.6607	6.11835	CYTONUC	0	0	-0.287892	0.746137	1	-1.21806	0.145008	1	0.380706	1	1	0.0543233	0.915137	1	-0.697918	0.146388	0.613341	0.296222	0.830656	0.93375
AXIN1	5.79302	9.24391	9.16797	8.96021	9.45379	8.54231	16.5968	8.87136	CYTONUC	0	0	-0.662288	0.133095	1	0.0449708	0.934956	1	-0.811939	0.00982557	0.143649	-0.0545289	0.469537	0.764462	-0.269724	0.27271	0.733949	-0.501009	0.0236508	0.0854529
AXIN2	2.80056	2.45787	2.65929	2.36275	4.93594	2.30692	2.88846	0.897645	CYTONUC	0	0	0.0746778	1	1	0.0569438	1	1	0.773024	0.692418	0.927764	1.36175	0.309495	0.624149	0.0663615	0.986321	1	0.935845	0.134233	0.27907
AZIN1	12.4812	10.3911	14.9433	5.265	15.1435	7.20181	15.7414	11.1319	CYTONUC	0	0	-0.259741	0.323313	1	0.98084	0.0701521	0.897542	-0.0558641	0.343033	0.661264	-0.628264	0.0239854	0.181536	0.178653	0.915895	1	-0.266199	0.0487164	0.141654
B3GALNT2	19.7197	21.7846	12.0031	11.9444	31.1909	21.5195	18.2526	10.3723	SP	0	0	0.716224	0.158005	1	0.866973	0.0367493	0.772445	0.773024	0.287351	0.611923	1.05291	0.0256537	0.187772	0.793382	0.0094051	0.222268	0.880819	0.00564941	0.0316039
B3GALT6	18.289	15.6099	14.1355	8.61202	44.1449	40.0963	15.902	11.4515	SP	0	0	0.37166	0.715456	1	0.858039	0.125801	0.994912	1.47304	0.00724642	0.127142	1.80794	1.57e-05	0.00204339	0.575534	0.170841	0.643415	1.6228	1.9e-07	8.99e-06
B3GAT3	42.7259	41.3	26.5269	31.1941	81.2572	69.1865	29.6605	17.9084	TM	2	1	0.687655	0.244875	1	0.404867	0.54628	1	1.45396	0.00920349	0.140232	1.94985	7.28e-06	0.00122574	0.541737	0.185633	0.660771	1.66113	9.75e-08	5.16e-06
B3GLCT	22.3606	25.0669	17.4699	17.1934	33.8119	23.8336	20.0702	12.1569	SP	0	0	0.356091	0.661844	1	0.543931	0.244436	1	0.752477	0.318095	0.640995	0.971228	0.0467476	0.247555	0.452318	0.209102	0.684737	0.838936	0.0116706	0.0521799
B3GNT2	15.1236	13.4454	5.74429	11.3011	24.5397	17.4015	10.0275	5.26298	TM	2	1	1.39661	0.0250928	0.771181	0.250646	0.902528	1	1.29115	0.0644056	0.318545	1.72526	0.0022851	0.0501638	0.745069	0.101993	0.55759	1.45573	0.000120662	0.00184313
B3GNT5	7.8413	7.64644	4.13652	4.16529	17.3463	7.44265	7.86276	3.72344	TM	2	1	0.922675	0.203226	1	0.876371	0.176371	1	1.14152	0.109269	0.39593	0.999182	0.190528	0.483142	0.899629	0.0478986	0.456985	1.09729	0.0055034	0.0309366
B4GALNT1	2.00025	1.5959	0.844155	0.937528	6.74616	4.06834	3.15186	0.712364	SP	0	0	1.2446	0.352103	1	0.767437	0.635022	1	1.09786	0.264573	0.58975	2.51375	0.00335744	0.0641305	1.01321	0.23569	0.707298	1.48472	0.00116741	0.0101548
B4GALNT3	27.3663	20.7945	10.518	11.544	33.8139	22.6618	12.8806	13.2269	TM	2	1	1.37953	0.000589051	0.0771144	0.849051	0.0358452	0.763378	1.39242	0.00491204	0.107379	0.776789	0.135023	0.406789	1.12629	6.87e-05	0.00468097	1.11317	0.00103388	0.0093443
B4GALNT4	6.68102	4.0613	2.11466	2.41567	14.3296	4.07659	4.10162	1.42762	TM	2	1	1.65964	0.0388844	0.91932	0.749515	0.461989	1	1.80473	0.0148047	0.175321	1.51375	0.125997	0.392744	1.24562	0.0317213	0.392529	1.73504	0.000179259	0.00249348
B4GALT1	31.7115	28.0363	31.4682	20.4873	73.2906	40.5295	30.9389	25.8228	TM	2	1	0.0111129	0.708146	1	0.452563	0.362207	1	1.2442	0.00688859	0.124155	0.650328	0.244128	0.547338	0.201609	0.841804	1	1.00377	0.000999273	0.00910252
B4GALT2	4.74842	8.99774	4.50888	3.00457	15.6919	13.5814	3.06091	4.56593	TM	2	1	0.0746779	1	1	1.5824	0.0623599	0.87489	2.35799	0.0172551	0.18406	1.57265	0.0304996	0.205789	0.871482	0.15869	0.628786	1.94043	0.000892754	0.0083204
B4GALT3	25.7055	13.2706	16.7511	17.0094	49.846	28.6018	24.0431	11.6318	TM	2	1	0.61782	0.320858	1	-0.358094	0.283388	1	1.05186	0.090039	0.36713	1.29803	0.010671	0.124661	0.207255	1	1	1.13682	0.000361216	0.00419862
B4GALT4	25.0998	24.7127	28.9046	24.3297	116.608	52.7886	41.9984	21.5676	TM	2	1	-0.203623	0.400862	1	0.0225334	0.838963	1	1.47326	0.00110221	0.0551041	1.29136	0.00251275	0.0535129	-0.0958484	0.404699	0.826713	1.41408	8.39e-08	4.55e-06
B4GALT5	25.0129	33.664	19.4327	20.25	40.5719	31.6807	18.5667	14.9007	TM	2	1	0.364185	0.619195	1	0.733289	0.056553	0.857245	1.12776	0.0325131	0.242964	1.08822	0.00980822	0.118776	0.564284	0.0556333	0.471534	1.11029	0.000299245	0.00362863
B4GALT6	6.12863	6.11215	6.5469	3.01614	12.5019	9.81627	4.27983	4.09243	TM	2	1	-0.095247	0.704689	1	1.01898	0.126017	0.994912	1.54652	0.0312707	0.239138	1.26222	0.0332688	0.214064	0.356154	0.564776	0.915489	1.41453	0.00123787	0.0105985
B4GALT7	7.02615	7.84813	6.67171	3.55664	14.4474	10.9323	6.34084	4.50409	TM	2	1	0.0746779	1	1	1.14183	0.256769	1	1.18806	0.314255	0.638039	1.27929	0.161005	0.444975	0.540246	0.488423	0.871149	1.22665	0.0468515	0.138183
B4GAT1	321.592	286.935	266.421	228.187	564.006	352.012	308.081	187.102	SP	0	0	0.27152	0.749985	1	0.330508	0.492985	1	0.8724	0.0746882	0.338201	0.911798	0.0122344	0.132252	0.299034	0.453274	0.860301	0.887413	0.000266855	0.00332412
B9D1	19.558	14.8613	22.1088	10.2146	37.3888	28.9821	27.6163	13.7317	CYTONUC	0	0	-0.176861	0.605063	1	0.540928	0.602081	1	0.437089	0.994951	1	1.07766	0.11152	0.373912	0.0906395	0.99368	1	0.682736	0.14137	0.288723
BABAM1	11.4715	16.3439	11.6709	10.3695	21.6626	11.2494	20.0714	10.5054	CYTONUC	0	0	-0.0248576	0.910144	1	0.656406	0.418049	1	0.110059	0.744893	0.950115	0.0987173	0.851063	1	0.335734	0.667066	0.966091	0.106172	0.88178	0.967066
BABAM2	8.93245	9.79928	7.42161	11.775	15.306	8.17552	9.35675	10.3786	CYTONUC	0	0	0.267323	1	1	-0.264985	0.499047	1	0.710014	0.653997	0.89864	-0.344226	0.260699	0.565394	-0.0353709	0.686685	0.975702	0.250743	0.786252	0.903702
BACE1	7.52771	9.09013	6.5684	4.29114	13.3471	7.26224	6.55741	3.26055	SP+TM	1	1	0.196669	1	1	1.08294	0.0323775	0.752205	1.02533	0.155837	0.461681	1.1553	0.0643169	0.287425	0.613769	0.110551	0.568334	1.06981	0.00416263	0.0254707
BACE2	20.889	17.3329	8.46303	9.04667	27.2715	16.1873	12.0291	7.58813	SP+TM	1	1	1.3035	0.000723209	0.0917782	0.938056	0.011973	0.484359	1.18087	0.0170851	0.18406	1.09305	0.0107496	0.125031	1.12625	2.38e-05	0.00185003	1.14753	4.68e-05	0.000856872
BACH1	3.82248	3.38863	3.8313	2.50826	2.28727	2.52675	6.0232	2.99492	CYTONUC	0	0	-0.00332433	0.900944	1	0.434013	0.731606	1	-1.3969	0.00408482	0.0960451	-0.245237	0.41931	0.724558	0.185838	1	1	-0.905585	0.00960037	0.0460792
BACH2	1.96267	1.25273	1.61517	0.772726	0.768704	1.07781	0.506067	1.17428	CYTONUC	0	0	0.281129	1	1	0.697046	0.596339	1	0.6031	1	1	-0.123675	0.669725	0.906003	0.429256	0.65916	0.961259	0.136044	0.592881	0.756639
BAD	7.69703	4.6058	9.13593	6.49374	7.5366	6.16419	11.1637	3.70061	CYTONUC	0	0	-0.24725	0.753944	1	-0.495597	0.612184	1	-0.566826	0.320031	0.640995	0.736147	0.813037	0.993795	-0.345297	0.43465	0.841592	-0.117591	0.856202	0.952043
BAG1	4.68471	3.48851	2.96559	2.37141	2.44644	2.85849	2.01323	1.60166	CYTONUC	0	0	0.65964	0.574579	1	0.55687	0.680769	1	0.28117	1	1	0.835683	0.617742	0.867148	0.614877	0.406155	0.826713	0.55338	0.771668	0.893503
BAG2	12.9152	14.5979	12.945	12.2582	10.8896	12.1491	7.63156	12.8788	CYTONUC	0	0	-0.00332454	0.715742	1	0.252015	0.804332	1	0.512901	0.815828	0.99563	-0.0841468	0.254963	0.560241	0.126513	1	1	0.167708	0.243652	0.420099
BAG3	45.6532	48.3181	42.4655	60.1324	53.3683	63.1033	73.8724	63.6084	CYTONUC	0	0	0.104425	0.945716	1	-0.31558	0.138204	1	-0.469051	0.0119749	0.159792	-0.0115014	0.287165	0.59607	-0.12671	0.2081	0.684225	-0.239251	0.00863567	0.042671
BAG4	15.35	17.2366	14.5757	14.6291	12.8034	13.2688	13.9261	12.0268	CYTONUC	0	0	0.074678	0.914662	1	0.23663	0.865472	1	-0.121267	0.296649	0.621617	0.141786	0.737125	0.954265	0.158073	1	1	0.00661553	0.281657	0.460432
BAG5	6.85112	9.61291	10.0948	7.7732	9.25286	9.51396	10.6601	10.4497	CYTONUC	0	0	-0.559194	0.118073	1	0.306463	0.76256	1	-0.204256	0.231096	0.551628	-0.135338	0.268937	0.574184	-0.118058	0.473543	0.866339	-0.169729	0.06841	0.176483
BAHCC1	2.20545	1.67164	2.0942	1.3955	3.45518	2.42228	3.83851	3.03966	CYTONUC	0	0	0.0746779	1	1	0.260477	0.975591	1	-0.151789	0.333443	0.654174	-0.327547	0.185562	0.476744	0.151871	1	1	-0.226835	0.10614	0.23814
BAHD1	12.9814	11.3531	9.95604	9.26707	8.55536	8.45405	10.2991	9.76196	CYTONUC	0	0	0.3828	0.666635	1	0.292898	0.774661	1	-0.267618	0.196471	0.514444	-0.207529	0.216424	0.513883	0.340159	0.555721	0.907492	-0.238065	0.0503551	0.14454
BAIAP2	12.1787	8.59557	11.5643	9.87957	17.4286	12.0041	10.2661	11.4104	CYTONUC	0	0	0.0746781	0.981089	1	-0.200854	0.582475	1	0.763564	0.518317	0.79936	0.0731822	0.693799	0.925199	-0.0457697	0.594564	0.93718	0.441288	0.939389	1
BAIAP2L1	9.49195	10.968	19.5802	7.17964	18.9087	12.5821	19.4109	11.1205	CYTONUC	0	0	-1.04462	0.00440776	0.28756	0.611318	0.337619	1	-0.0378199	0.362669	0.677081	0.178152	0.840281	1	-0.387268	0.108518	0.564253	0.0446348	0.560347	0.73134
BAK1	8.79661	12.2821	9.91901	9.27678	11.3049	8.55439	8.50566	7.04879	CYTONUC	0	0	-0.173249	0.672345	1	0.404867	0.699471	1	0.410454	1	1	0.27929	1	1	0.134999	1	1	0.352487	1	1
BAMBI	31.7485	32.6483	48.9051	25.5948	51.8114	25.1838	28.1971	21.2568	SP+TM	1	1	-0.623293	0.0447862	0.935233	0.351156	0.658045	1	0.877721	0.251559	0.575701	0.244568	0.989024	1	-0.210248	0.233909	0.70686	0.638682	0.238855	0.414529
BANF1	288.876	282.565	247.957	268.5	302.031	259.915	313.513	266.789	CYTONUC	0	0	0.220355	0.925513	1	0.0736608	0.881901	1	-0.0538272	0.203358	0.522375	-0.0376551	0.231196	0.532654	0.145954	1	1	-0.0463697	0.0761145	0.188785
BANP	3.88612	6.97622	9.22521	4.9179	5.70769	4.89062	4.38385	4.35957	CYTONUC	0	0	-1.24725	0.044965	0.935233	0.504402	0.671175	1	0.380707	1	1	0.165831	0.998441	1	-0.380764	0.337472	0.783753	0.277563	1	1
BAP1	3.9768	3.96611	6.29364	2.51633	6.81434	3.33649	3.84527	1.69954	CYTONUC	0	0	-0.662288	0.218666	1	0.656405	0.563849	1	0.825492	0.598719	0.853806	0.973186	0.473338	0.767818	-0.14947	0.633567	0.957327	0.872389	0.167667	0.32462
BARD1	10.0182	9.0356	10.7537	9.37077	10.6624	5.97997	11.2312	7.39943	CYTONUC	0	0	-0.1022	0.576695	1	-0.0525458	0.69113	1	-0.0749729	0.340242	0.659615	-0.307275	0.161325	0.445327	-0.0788661	0.435062	0.841592	-0.162811	0.149148	0.299571
BARHL2	7.00415	2.79413	4.98811	2.46216	7.42967	3.20531	6.01999	4.11582	CYTONUC	0	0	0.489716	0.806916	1	0.182475	1	1	0.303539	1	1	-0.360714	0.538527	0.814783	0.395235	0.849551	1	0.0693575	0.808467	0.919978
BARX2	11.2728	3.49767	7.1361	4.75526	6.74536	6.30518	3.22962	4.41613	CYTONUC	0	0	0.65964	0.523001	1	-0.44313	0.613756	1	1.06253	0.604949	0.856706	0.513755	0.92087	1	0.312804	0.966131	1	0.771379	0.613327	0.771677
BASP1	100.859	82.6751	101.675	95.5825	114.991	62.5955	130.031	61.1126	CYTONUC	0	0	-0.0116218	0.631818	1	-0.209293	0.255502	1	-0.177335	0.0955728	0.372593	0.034587	0.416962	0.722605	-0.10403	0.218885	0.694434	-0.106136	0.191172	0.356127
BAX	77.7455	98.1189	57.7166	87.0577	41.5228	68.5699	36.448	56.1815	CYTONUC	0	0	0.429773	0.57492	1	0.172559	1	1	0.188061	0.853483	1	0.287479	1	1	0.280658	0.652211	0.961259	0.249173	0.563176	0.732755
BAZ1A	29.7791	23.0947	38.5594	28.8132	22.2257	19.8223	23.8945	23.3617	CYTONUC	0	0	-0.372781	0.0861527	1	-0.319171	0.129679	0.998623	-0.10445	0.193505	0.509705	-0.237017	0.0724933	0.306181	-0.349609	0.0157382	0.287021	-0.168465	0.0184043	0.0715775
BAZ1B	44.8158	44.407	46.5016	36.59	29.0185	34.7331	34.0145	37.6489	CYTONUC	0	0	-0.0532747	0.498155	1	0.279336	0.658115	1	-0.229174	0.0668245	0.323608	-0.116296	0.122102	0.386558	0.102708	0.897239	1	-0.168773	0.00647435	0.0347903
BAZ2A	16.3283	15.27	19.0631	15.6953	18.74	15.0672	23.6393	17.2452	CYTONUC	0	0	-0.223403	0.244737	1	-0.0396298	0.601238	1	-0.335062	0.0318211	0.240266	-0.194782	0.088778	0.336303	-0.137511	0.197849	0.677607	-0.27422	0.00819729	0.0410929
BAZ2B	2.9295	1.16865	2.50355	2.47153	2.86844	1.74282	1.51073	2.06574	CYTONUC	0	0	0.226681	1	1	-1.08056	0.0634947	0.87489	0.925027	0.519818	0.79936	-0.245237	0.41931	0.724558	-0.279745	0.250901	0.718055	0.366627	0.974332	1
BBC3	5.52333	3.30509	7.21146	4.65986	15.5486	3.15956	11.5714	1.77036	CYTONUC	0	0	-0.384754	0.600421	1	-0.495598	0.612184	1	0.426221	1	1	0.835683	0.84228	1	-0.427254	0.346361	0.790511	0.487719	0.352845	0.533849
BBIP1	2.18706	2.61741	0.519182	2.76773	4.81831	5.50475	4.93435	1.75251	CYTONUC	0	0	2.07468	0.426054	1	-0.08056	1	1	-0.0343308	0.808449	0.99149	1.65126	0.145373	0.424034	0.547646	0.812238	1	0.626472	0.435798	0.617409
BBS10	10.6999	10.4044	16.1927	13.2587	8.51247	11.0174	12.0703	10.9317	CYTONUC	0	0	-0.597747	0.0847897	1	-0.349747	0.259858	1	-0.503816	0.0913216	0.36713	0.0112544	0.534364	0.811134	-0.480801	0.0334913	0.400339	-0.236085	0.0748764	0.186768
BBS2	40.864	24.3588	44.6006	15.8509	34.9532	19.3454	47.8387	22.8836	CYTONUC	0	0	-0.126235	0.439867	1	0.61988	0.241726	1	-0.452754	0.0252707	0.216767	-0.24232	0.151673	0.433474	0.109597	0.931423	1	-0.381249	0.0240102	0.0863471
BBS4	8.70479	8.87431	15.1537	11.0159	11.838	7.96716	16.2103	10.5403	CYTONUC	0	0	-0.799791	0.069812	1	-0.311886	0.423985	1	-0.453485	0.123003	0.415656	-0.403783	0.183452	0.475184	-0.574034	0.0464876	0.45285	-0.433696	0.0500998	0.144285
BBS5	3.39897	3.31451	6.81363	5.73522	4.43751	1.38264	3.89517	3.6315	CYTONUC	0	0	-1.00332	0.0969511	1	-0.791054	0.17095	1	0.188062	1	1	-1.39314	0.0626188	0.283588	-0.902422	0.0217405	0.336753	-0.370956	0.191797	0.356702
BBS7	20.8161	12.1462	18.2909	12.0574	17.9485	9.09952	13.6187	9.75909	CYTONUC	0	0	0.186571	1	1	0.0105877	0.831382	1	0.398279	1	1	-0.100955	0.378455	0.684691	0.1192	0.897272	1	0.210388	0.864274	0.957051
BBX	4.63496	4.01498	4.40115	3.1283	6.3537	3.51497	5.97555	5.17842	CYTONUC	0	0	0.074678	0.952292	1	0.360012	0.711983	1	0.0885257	0.600338	0.853806	-0.559002	0.03895	0.229683	0.200146	0.940904	1	-0.17663	0.0812927	0.196798
BCAM	31.6955	24.1029	25.394	27.994	100.863	33.9957	51.7172	19.3659	SP+TM	1	1	0.319791	0.760885	1	-0.215912	0.360809	1	0.963689	0.0765691	0.343671	0.811836	0.154603	0.437305	0.063708	0.717384	0.987342	0.923876	0.000494589	0.00537148
BCAP29	28.7287	29.2882	37.1304	34.3365	26.9578	24.8335	26.7497	26.6015	TM	3	3	-0.370107	0.139212	1	-0.229424	0.279327	1	0.0111837	0.411573	0.72144	-0.0992221	0.246253	0.550505	-0.300801	0.0599051	0.485106	-0.0428101	0.113844	0.248622
BCAP31	747.281	699.84	930.206	809.409	828.841	781.922	923.032	803.285	TM	3	3	-0.315898	0.0727393	1	-0.209843	0.163548	1	-0.155286	0.0612345	0.312033	-0.0388864	0.156102	0.439001	-0.265582	0.01966	0.321726	-0.0999532	0.0163993	0.06614
BCAR1	12.5727	14.6105	16.3505	15.219	7.49344	14.0089	14.7997	11.7391	CYTONUC	0	0	-0.37904	0.186713	1	-0.0588651	0.642214	1	-0.981864	0.00302248	0.0850136	0.255021	0.988367	1	-0.215814	0.191318	0.668239	-0.303608	0.0365944	0.116499
BCAR3	2.86101	2.85332	3.39585	3.01718	1.75086	2.61857	5.53276	2.06329	CYTONUC	0	0	-0.24725	0.753944	1	-0.0805602	0.933611	1	-1.65994	0.0173208	0.18406	0.343829	1	1	-0.166423	0.650982	0.961259	-0.797805	0.129618	0.27204
BCAS2	77.6645	94.8133	99.5136	114.468	88.8728	96.7761	107.366	103.172	CYTONUC	0	0	-0.357637	0.135737	1	-0.271785	0.186986	1	-0.272722	0.0733654	0.335659	-0.092331	0.194343	0.488971	-0.311076	0.0440725	0.443627	-0.181504	0.0178	0.0702897
BCAS3	9.47375	9.64377	9.61624	7.7171	5.43783	6.87697	6.31752	4.60719	CYTONUC	0	0	-0.0215374	0.797793	1	0.321538	0.782107	1	-0.216329	0.41668	0.723857	0.577885	0.684779	0.917794	0.141346	1	1	0.172797	0.900045	0.978985
BCAS4	7.64769	6.10171	4.03439	1.4338	12.4805	10.8883	12.0507	7.08142	CYTONUC	0	0	0.922675	0.529438	1	2.08936	0.135182	1	0.0505578	0.782641	0.976352	0.62067	0.742532	0.954265	1.33023	0.100018	0.556058	0.288587	0.994767	1
BCAT1	16.8778	10.9989	17.9838	10.0001	15.3906	14.3863	20.5967	14.1231	CYTONUC	0	0	-0.0915714	0.462835	1	0.137345	1	1	-0.42036	0.0178232	0.185828	0.0266397	0.376915	0.68434	-0.00553746	0.487165	0.870235	-0.221563	0.0248641	0.0886267
BCAT2	83.9631	69.4259	104.371	82.4286	115.098	87.3275	122.025	64.0998	CYTONUC	0	0	-0.313887	0.149962	1	-0.24767	0.228287	1	-0.0843108	0.183931	0.497936	0.446116	0.680881	0.913891	-0.284292	0.0470744	0.455216	0.121122	0.768301	0.892998
BCCIP	116.557	105.615	107.515	80.0729	107.606	92.2017	81.5744	90.1955	CYTONUC	0	0	0.116498	0.962178	1	0.399433	0.427882	1	0.399566	1	1	0.0317386	0.387915	0.696713	0.244113	0.68872	0.977063	0.218133	0.492675	0.666456
BCDIN3D	4.06802	5.60615	3.51164	4.05607	3.25901	2.70786	7.15177	4.74144	CYTONUC	0	0	0.212182	1	1	0.466928	0.702358	1	-1.13387	0.0357138	0.24749	-0.808173	0.121457	0.385809	0.354281	0.713435	0.98529	-0.995093	0.00849319	0.0423071
BCHE	11.4095	8.31151	7.53667	3.76664	11.1717	2.72418	2.55818	3.49802	SP	0	0	0.59824	0.523081	1	1.14183	0.150385	1	2.12666	0.0434157	0.27274	-0.360714	0.538527	0.814783	0.80299	0.12878	0.592889	1.19818	0.168414	0.325175
BCKDHA	77.3901	28.4139	62.4306	33.5125	60.3534	50.7735	58.275	33.8055	CYTONUC	0	0	0.309894	0.726376	1	-0.238101	0.354096	1	0.0505579	0.43858	0.74183	0.586818	0.430711	0.731208	0.141143	0.862486	1	0.271241	0.886023	0.969081
BCKDHB	37.6353	19.818	43.5989	26.6715	26.5326	31.0015	25.2308	29.4337	CYTONUC	0	0	-0.212203	0.377113	1	-0.428483	0.208804	1	0.0725842	0.629118	0.87404	0.0748706	0.614418	0.867148	-0.290525	0.101217	0.55753	0.0738157	0.309035	0.489817
BCKDK	25.7828	17.7657	26.7078	11.3704	26.3929	17.6985	23.4191	10.8934	CYTONUC	0	0	-0.0508528	0.680455	1	0.643805	0.32602	1	0.172465	0.763159	0.962285	0.700168	0.432371	0.731595	0.193655	0.945059	1	0.361762	0.589458	0.753697
BCL10	9.68581	11.4237	7.59769	10.3033	8.2469	12.7194	10.8585	10.5284	CYTONUC	0	0	0.350312	0.849629	1	0.148922	1	1	-0.396901	0.203446	0.522375	0.272747	1	1	0.237853	0.876181	1	-0.0286537	0.30795	0.489817
BCL11A	5.08342	2.18389	2.97045	2.63921	4.78603	2.50528	5.29339	2.75737	CYTONUC	0	0	0.775118	0.316885	1	-0.273205	0.604459	1	-0.145362	0.39851	0.711206	-0.138322	0.528964	0.806903	0.373508	0.768032	1	-0.142947	0.400324	0.582021
BCL11B	0.979278	1.00455	1.32839	0.826186	1.78075	0.896295	1.08216	0.358721	CYTONUC	0	0	-0.439894	0.584494	1	0.282009	1	1	0.718575	0.828619	1	1.32111	0.421411	0.724558	-0.119122	0.778364	1	0.893693	0.236493	0.412737
BCL2L12	18.3059	16.1163	15.5843	15.4441	13.5978	16.1769	14.6486	13.7582	CYTONUC	0	0	0.232219	1	1	0.0614588	0.977957	1	-0.107394	0.478073	0.774548	0.233647	0.994264	1	0.149749	1	1	0.0678501	0.496261	0.669389
BCL2L13	5.53113	4.60488	6.62222	5.2751	5.18037	5.94285	5.27067	4.16235	CYTONUC	0	0	-0.259741	0.465129	1	-0.196038	0.580097	1	-0.0249324	0.58856	0.851541	0.513755	0.751293	0.958411	-0.231148	0.2957	0.754439	0.237781	0.976924	1
BCL2L2-PABPN1	54.4661	50.8525	62.7225	63.5498	59.0044	51.4417	67.9785	60.1732	CYTONUC	0	0	-0.203623	0.300312	1	-0.321568	0.14677	1	-0.204256	0.109496	0.39593	-0.226182	0.0837594	0.328513	-0.261777	0.0651341	0.497446	-0.21451	0.0148426	0.0616599
BCL7A	6.30404	8.55045	8.67974	10.903	11.728	10.0972	10.1592	7.47619	CYTONUC	0	0	-0.461375	0.263814	1	-0.350649	0.285965	1	0.20717	0.852988	1	0.433584	0.851549	1	-0.398681	0.107391	0.563765	0.307523	1	1
BCL7B	6.01533	2.66629	0.634653	1.69165	4.58107	4.28213	1.72337	1.71382	CYTONUC	0	0	3.2446	0.0426609	0.929907	0.656405	0.906251	1	1.41045	0.587107	0.850662	1.32111	0.421411	0.724558	1.89993	0.0680958	0.504425	1.3666	0.230699	0.406465
BCL7C	4.37011	4.35836	8.29931	3.22606	4.8139	1.9999	7.04261	5.95306	CYTONUC	0	0	-0.925322	0.155308	1	0.434013	0.890009	1	-0.548904	0.29665	0.621617	-1.57371	0.0318395	0.209678	-0.401012	0.370777	0.806839	-0.931501	0.0194339	0.0741028
BCL9	2.89152	4.61399	2.74565	4.71633	3.58625	1.94076	3.97636	3.33647	CYTONUC	0	0	0.074678	1	1	-0.0316505	0.814135	1	-0.148973	0.464585	0.761387	-0.781701	0.0760311	0.313742	0.00839028	0.809495	1	-0.403931	0.0745351	0.186217
BCLAF1	72.7541	92.7225	72.2585	92.0034	47.3879	83.0541	51.106	96.8494	CYTONUC	0	0	0.00986158	0.629304	1	0.0112324	0.657872	1	-0.108975	0.12054	0.412978	-0.221691	0.0308809	0.206395	0.0106295	0.50895	0.893782	-0.181754	0.00023508	0.00305869
BCLAF3	0.725142	0.723193	1.37712	0.917669	1.77507	0.995542	1.1686	0.929699	CYTONUC	0	0	-0.925322	0.364666	1	-0.343593	0.822714	1	0.603099	0.994016	1	0.0987178	1	1	-0.663968	0.297384	0.756029	0.400987	1	1
BCOR	55.422	57.1671	59.8397	64.9656	63.7339	57.3626	73.9003	64.526	CYTONUC	0	0	-0.110645	0.362235	1	-0.184492	0.228045	1	-0.21352	0.0491012	0.287371	-0.169771	0.0614343	0.281886	-0.148613	0.118984	0.578235	-0.192962	0.00535365	0.0304085
BCORL1	8.90328	10.4103	6.85077	10.3606	11.2729	8.85131	9.69727	11.6116	CYTONUC	0	0	0.37807	0.659325	1	0.0069027	0.764379	1	0.217208	0.79203	0.982981	-0.391608	0.0365279	0.221779	0.166253	1	1	-0.0825245	0.0485718	0.141551
BCR	2.99007	0.701655	4.67639	1.63229	2.06665	2.89768	2.26759	3.04429	CYTONUC	0	0	-0.645214	0.153939	1	-1.21806	0.145008	1	-0.133866	0.612411	0.862346	-0.0712079	0.55577	0.831664	-0.773042	0.0257616	0.365872	-0.0976239	0.242781	0.41883
BCS1L	63.5109	41.6922	46.5662	42.0518	48.8051	43.4128	60.1147	39.6827	TM	3	1	0.447721	0.48782	1	-0.0123886	0.748326	1	-0.300686	0.0943175	0.371408	0.129611	0.691072	0.922359	0.247506	0.84601	1	-0.113955	0.161393	0.316299
BDH2	8.17151	8.47552	6.20743	9.30696	11.2017	8.22697	12.642	7.59556	CYTONUC	0	0	0.396606	0.808687	1	-0.135008	0.660255	1	-0.174509	0.337007	0.656177	0.115205	0.810679	0.993404	0.101658	0.955872	1	-0.0588488	0.442947	0.624291
BECN1	6.22259	4.51335	6.44584	3.34078	4.98509	4.65979	8.02237	5.07687	CYTONUC	0	0	-0.0508529	0.918437	1	0.434013	0.890009	1	-0.686408	0.201012	0.520016	-0.123675	0.669725	0.906003	0.133566	1	1	-0.441648	0.202408	0.371162
BEND4	1.79779	0.882685	1.44447	0.583361	0.947863	1.77202	1.42632	0.886512	CYTONUC	0	0	0.315686	0.986626	1	0.59751	0.803913	1	-0.589546	0.346705	0.664709	0.999181	0.375662	0.683049	0.402553	0.775731	1	0.233884	1	1
BET1	12.889	8.99806	9.17911	6.79629	16.5642	16.2206	25.964	7.74606	TM	2	1	0.489715	0.738744	1	0.404867	0.845534	1	-0.64844	0.0616374	0.313053	1.0663	0.204258	0.502019	0.454227	0.612198	0.948531	-0.0401484	0.873057	0.960912
BEX1	64.5292	75.4309	59.849	62.0377	36.735	87.9048	52.2376	62.5303	CYTONUC	0	0	0.108625	1	1	0.28201	0.784873	1	-0.507932	0.0947628	0.3723	0.491387	0.652752	0.894012	0.199475	0.891339	1	0.119046	0.399621	0.582021
BEX2	22.7762	21.6333	24.7169	18.3006	35.0452	24.8169	27.9656	32.6776	CYTONUC	0	0	-0.117967	0.694858	1	0.241368	0.9696	1	0.325565	1	1	-0.396978	0.127137	0.394703	0.045949	0.879218	1	-0.0187016	0.213979	0.385512
BEX3	183.822	208.011	169.985	192.589	205.871	189.138	199.814	167.13	CYTONUC	0	0	0.112897	0.949642	1	0.111135	0.992028	1	0.0430828	0.351434	0.669068	0.178468	0.71321	0.938915	0.111962	0.925445	1	0.106325	0.343836	0.527717
BEX4	31.8409	22.2287	28.345	33.579	26.3058	30.9642	33.3534	31.893	CYTONUC	0	0	0.167787	1	1	-0.595133	0.110781	0.988963	-0.342453	0.183614	0.497659	-0.0426385	0.454558	0.752036	-0.19568	0.251686	0.719159	-0.188119	0.0981103	0.224514
BHLHE40	9.08406	4.83181	13.6575	7.98327	22.2368	9.35357	23.4229	8.49232	CYTONUC	0	0	-0.588287	0.128872	1	-0.724416	0.130955	0.999312	-0.074973	0.308548	0.63099	0.139359	0.821442	0.997197	-0.637023	0.0206466	0.327091	-0.0147613	0.686938	0.834483
BHLHE41	2.23117	2.79736	2.72394	2.95801	5.92981	2.33383	3.69836	2.24759	CYTONUC	0	0	-0.287892	0.746137	1	-0.0805604	0.914879	1	0.681102	0.776537	0.973851	0.0543229	0.915137	1	-0.176248	0.650982	0.961259	0.474872	0.733579	0.868705
BICC1	2.90935	3.48183	2.1706	2.62985	3.8661	2.09221	4.28666	3.46362	CYTONUC	0	0	0.422601	0.846761	1	0.404867	0.7591	1	-0.148973	0.464585	0.761387	-0.727253	0.0963413	0.348091	0.412913	0.604909	0.943822	-0.379344	0.0920029	0.21496
BICD1	1.13888	0.807693	2.64349	1.38788	1.23905	0.926553	1.46828	1.05455	CYTONUC	0	0	-1.21483	0.0392019	0.91932	-0.781	0.262393	1	-0.244899	0.544786	0.816386	-0.186685	0.630055	0.873141	-1.05033	0.0119071	0.252999	-0.220279	0.394736	0.579438
BICD2	10.5464	3.83817	8.08179	5.15129	6.15972	4.23365	8.11036	3.43967	CYTONUC	0	0	0.384006	0.650815	1	-0.424515	0.26146	1	-0.396901	0.109431	0.39593	0.29963	1	1	0.120375	0.831953	1	-0.152234	0.387389	0.573378
BICRA	1.03905	2.48702	1.38129	2.80517	2.03479	2.28241	1.6075	1.86503	CYTONUC	0	0	-0.41075	0.723846	1	-0.17367	0.72228	1	0.340064	1	1	0.291362	1	1	-0.247669	0.547647	0.901772	0.314112	1	1
BID	17.8838	13.1421	14.3003	19.4556	29.4923	24.5526	27.3037	12.9728	CYTONUC	0	0	0.322606	0.820082	1	-0.565987	0.0967494	0.95536	0.111246	0.598973	0.853806	0.92038	0.115832	0.380519	-0.121666	0.329621	0.779271	0.42422	0.3787	0.56494
BIN3	18.8443	19.7009	11.7235	13.7055	15.9065	20.2212	23.457	24.5767	CYTONUC	0	0	0.684731	0.372269	1	0.523511	0.466037	1	-0.5604	0.0724935	0.333622	-0.281425	0.161547	0.445409	0.600082	0.208163	0.684225	-0.410942	0.0119871	0.0533887
BIRC2	5.63197	3.24528	5.05076	5.27947	3.37003	2.57736	4.43723	5.21496	CYTONUC	0	0	0.15714	1	1	-0.702048	0.188828	1	-0.396901	0.362739	0.677081	-1.01676	0.0397169	0.23154	-0.218686	0.352459	0.794769	-0.6986	0.0156882	0.0642509
BIRC5	60.9385	61.9451	54.864	65.8834	74.2539	71.8873	66.9248	57.5838	CYTONUC	0	0	0.151494	1	1	-0.0889236	0.468709	1	0.149926	0.56617	0.834343	0.320074	1	1	0.0253006	0.573104	0.921825	0.231118	0.731803	0.8676
BIRC6	18.9757	14.5342	20.1807	15.689	12.3372	13.8942	17.3206	17.6139	CYTONUC	0	0	-0.0888207	0.419718	1	-0.110307	0.395665	1	-0.489467	0.00620327	0.118734	-0.342235	0.0146646	0.14435	-0.0981795	0.199989	0.679072	-0.413356	8.63e-05	0.00140787
BIVM-ERCC5	8.12856	4.8177	7.05692	4.7025	2.95625	7.86488	3.89242	6.5507	CYTONUC	0	0	0.203961	1	1	0.0349172	0.952098	1	-0.396901	0.312914	0.636408	0.263777	1	1	0.138719	0.997414	1	0.0512982	0.269474	0.450453
BLCAP	4.13839	3.7735	4.491	5.48654	7.5254	4.86991	4.57316	4.16885	SP+TM	1	1	-0.117967	0.932356	1	-0.539992	0.470674	1	0.718576	0.828619	1	0.224248	1	1	-0.334661	0.439897	0.84648	0.503758	0.868528	0.958756
BLM	13.4331	15.8039	14.485	14.4064	13.599	13.1283	13.2089	16.2008	CYTONUC	0	0	-0.108768	0.525667	1	0.133565	1	1	0.0419831	0.482453	0.77662	-0.303381	0.0721731	0.305625	0.0171519	0.679716	0.972719	-0.137979	0.0308981	0.103232
BLMH	114.288	90.7718	108.031	107.328	63.8014	70.5243	74.6718	80.8885	CYTONUC	0	0	0.0812209	0.850444	1	-0.241715	0.181053	1	-0.226976	0.0816477	0.353121	-0.197814	0.0757832	0.313558	-0.0707052	0.245949	0.713137	-0.211739	0.00515946	0.0296325
BLOC1S1	42.4641	64.5333	34.5617	63.1214	73.2583	51.821	49.5322	53.1467	CYTONUC	0	0	0.29707	0.94153	1	0.0319146	0.898073	1	0.564625	0.799461	0.988022	-0.0364422	0.505832	0.786862	0.131395	1	1	0.284703	0.850837	0.948172
BLOC1S2	2.27766	3.63446	1.29766	4.99614	3.5683	2.08466	4.11101	1.46009	CYTONUC	0	0	0.811644	0.810784	1	-0.459072	0.482252	1	-0.204256	0.659935	0.903716	0.513755	1	1	-0.0902541	0.784363	1	0.021044	1	1
BLOC1S4	11.2023	7.02249	6.07837	7.42578	14.1027	9.52063	15.4739	5.1294	CYTONUC	0	0	0.882033	0.409384	1	-0.0805601	0.914879	1	-0.133867	0.497609	0.79017	0.892266	0.485056	0.776228	0.432496	0.732575	0.995574	0.197336	0.918749	0.992339
BLOC1S5	8.07624	4.65373	7.24278	6.81367	7.02925	5.33857	5.78453	7.76586	CYTONUC	0	0	0.15714	1	1	-0.550045	0.311519	1	0.281171	1	1	-0.540693	0.158912	0.443156	-0.143004	0.476036	0.866339	-0.131744	0.199689	0.367558
BLOC1S6	2.45103	0.977777	1.74554	2.06786	4.79989	2.52375	5.52992	1.76763	CYTONUC	0	0	0.489716	0.905036	1	-1.08056	0.28519	1	-0.204256	0.447274	0.750552	0.513755	0.960162	1	-0.15337	0.659473	0.961259	0.0051503	0.972017	1
BLVRA	128.219	102.3	149.335	103.949	140.259	101.768	167.887	123.292	CYTONUC	0	0	-0.219943	0.245077	1	-0.0230746	0.652122	1	-0.259398	0.0585373	0.306205	-0.276792	0.049064	0.252797	-0.135873	0.193781	0.672614	-0.266737	0.0091939	0.0446066
BLVRB	59.7266	63.1401	94.9954	62.9869	93.5708	87.4648	103.952	73.7035	CYTONUC	0	0	-0.669483	0.0390329	0.91932	0.00350412	0.807162	1	-0.151789	0.208324	0.528599	0.246968	0.96113	1	-0.362669	0.0749152	0.515284	0.0271898	0.370414	0.555891
BLZF1	6.14482	9.80528	10.3232	15.9514	7.86805	9.0851	9.14089	12.1203	CYTONUC	0	0	-0.748444	0.145287	1	-0.702048	0.0690398	0.897542	-0.216329	0.41668	0.723857	-0.415856	0.144603	0.422542	-0.7201	0.0159695	0.288782	-0.326672	0.0427802	0.129287
BMI1	9.09946	12.1	11.5206	7.96126	7.91982	8.9453	11.7313	7.99361	CYTONUC	0	0	-0.340359	0.325351	1	0.603938	0.330641	1	-0.566826	0.0749123	0.338201	0.162282	0.854447	1	0.121898	1	1	-0.225978	0.158257	0.312201
BMP1	28.2239	36.5593	15.1342	17.9287	43.8918	35.8612	21.8323	13.41	SP	0	0	0.899107	0.0540513	0.984461	1.02796	0.00692878	0.356601	1.00749	0.084912	0.359359	1.41912	0.000538656	0.019944	0.970405	0.00057909	0.0269583	1.17823	6.15e-05	0.00106709
BMP2K	6.49231	3.69992	5.28411	3.39075	4.54071	3.11256	6.37722	3.17095	CYTONUC	0	0	0.297071	0.94153	1	0.125891	1	1	-0.49001	0.200888	0.520016	-0.0268136	0.739554	0.954265	0.232557	0.992872	1	-0.319148	0.281488	0.460432
BMP3	2.15598	1.25102	0.744443	1.48822	9.97947	2.87023	2.0215	1.00515	SP	0	0	1.53411	0.18229	1	-0.250484	0.78435	1	2.30354	0.00147201	0.0611337	1.51376	0.0989047	0.353356	0.609736	0.598768	0.939372	2.08594	1.07e-05	0.000255308
BMP6	16.7101	11.5713	8.08327	6.91591	65.4473	17.3141	25.2015	7.68028	SP	0	0	1.04771	0.0494988	0.96742	0.742562	0.197998	1	1.37682	0.00302833	0.0850136	1.17272	0.0257975	0.188328	0.914972	0.0164717	0.294015	1.33167	1.96e-07	9.18e-06
BMP7	42.1317	38.3492	30.9908	22.2783	90.6417	54.8551	42.077	21.4926	SP	0	0	0.443065	0.423533	1	0.783556	0.0399925	0.805415	1.10714	0.018543	0.188374	1.35179	0.00021248	0.0105829	0.595347	0.0415144	0.43845	1.19458	9.1e-07	3.23e-05
BMPR1A	12.6425	10.5318	15.5355	11.4503	25.4861	16.5059	17.0182	13.706	SP+TM	1	1	-0.297291	0.217359	1	-0.120638	0.506093	1	0.582635	0.585239	0.849166	0.268178	0.995282	1	-0.219679	0.139063	0.603691	0.450742	0.558822	0.729967
BMPR1B	3.31584	4.58561	3.35847	4.10296	3.89608	4.24881	2.27994	2.55073	SP+TM	1	1	-0.0184314	0.907671	1	0.160448	1	1	0.773024	0.692418	0.927764	0.736147	0.501293	0.783843	0.0826641	0.99368	1	0.75367	0.418194	0.598879
BMPR2	4.25097	3.78601	5.25687	5.83834	5.42076	4.61461	5.09813	3.54893	SP+TM	1	1	-0.306412	0.275363	1	-0.624881	0.0418984	0.810718	0.0885257	0.578021	0.843008	0.378825	0.923367	1	-0.465212	0.0200534	0.323946	0.214812	0.922268	0.994183
BMS1	32.1363	20.3647	27.887	18.0317	19.1208	21.9543	17.0482	22.3751	CYTONUC	0	0	0.204608	0.963588	1	0.175538	0.977354	1	0.165519	0.625899	0.87404	-0.0273914	0.256172	0.561886	0.193263	0.955035	1	0.0592131	0.097788	0.22429
BMT2	2.42242	1.20795	1.43763	0.510929	1.18596	1.94	3.12306	1.35877	CYTONUC	0	0	0.75275	0.68953	1	1.24137	0.597263	1	-1.3969	0.0900024	0.36713	0.513754	1	1	0.897705	0.406203	0.826713	-0.519787	0.368895	0.553701
BNIP1	12.8778	14.678	16.5954	20.1772	18.9141	7.57709	23.7179	18.2796	TM	2	1	-0.365895	0.45751	1	-0.459072	0.286993	1	-0.326512	0.250503	0.573852	-1.27052	0.0101358	0.120692	-0.416274	0.159941	0.630629	-0.664788	0.0117818	0.0525756
BNIP2	7.18114	10.5298	7.55606	7.20471	5.32111	7.10553	6.0053	7.96271	CYTONUC	0	0	-0.0734207	0.665284	1	0.547471	0.316047	1	-0.174509	0.337007	0.656177	-0.164317	0.250552	0.554891	0.262876	0.65526	0.961259	-0.16869	0.0539496	0.151049
BNIP3	26.5758	25.215	20.461	18.1794	40.7911	28.9256	33.3364	19.799	TM	2	1	0.377241	0.729618	1	0.471981	0.505888	1	0.291155	0.969227	1	0.546922	0.605649	0.867148	0.42259	0.414718	0.834922	0.391831	0.614617	0.772333
BNIP3L	8.98581	12.6842	9.84521	14.2874	16.2434	12.9692	15.1494	11.2991	TM	2	1	-0.131773	0.629682	1	-0.171708	0.484607	1	0.100599	0.625241	0.87404	0.198881	0.887352	1	-0.155282	0.361988	0.79961	0.143408	0.679506	0.828718
BOC	3.91246	2.08104	2.47673	1.76044	13.0251	6.68439	5.71662	3.00968	SP+TM	1	1	0.65964	0.574579	1	0.241368	1	1	1.18806	0.11551	0.404534	1.15118	0.112476	0.37423	0.500298	0.618981	0.950321	1.17545	0.00524397	0.0299139
BOD1	16.7684	15.3607	10.615	9.43131	17.027	11.3685	16.8143	13.9343	CYTONUC	0	0	0.659641	0.415537	1	0.703711	0.317307	1	0.0181365	0.595169	0.853806	-0.2936	0.255374	0.560479	0.680543	0.162335	0.6326	-0.114858	0.233435	0.409881
BOD1L1	10.6128	16.2142	11.9	19.9077	12.271	13.9503	14.9924	19.6862	CYTONUC	0	0	-0.165149	0.361519	1	-0.296066	0.133706	1	-0.288986	0.057843	0.304637	-0.496892	0.0038105	0.0686322	-0.245686	0.0746191	0.515067	-0.403312	7.98e-05	0.00132068
BOLA3	12.8977	24.011	18.3706	23.5764	29.4674	27.5445	13.8568	13.7801	CYTONUC	0	0	-0.510284	0.565487	1	0.0263551	1	1	1.08853	0.505997	0.795716	0.999182	0.375662	0.683049	-0.184605	0.64728	0.961259	1.04467	0.206917	0.376524
BOP1	59.4554	58.4135	62.5217	52.2335	60.1407	66.56	62.0817	79.0623	CYTONUC	0	0	-0.0725479	0.510064	1	0.161328	1	1	-0.0458266	0.249464	0.5736	-0.248335	0.0490597	0.252797	0.0386252	0.671716	0.967369	-0.155744	0.00692056	0.0364701
BORA	7.34843	4.48343	5.74637	4.37622	5.50227	3.95632	5.01556	4.98779	CYTONUC	0	0	0.354786	0.893836	1	0.0349169	1	1	0.133614	0.919843	1	-0.334242	0.400616	0.707962	0.225099	1	1	-0.0807877	0.401184	0.582021
BORCS5	0.743095	0.889317	1.76402	1.72405	2.54663	0.850158	3.35308	1.07181	CYTONUC	0	0	-1.24725	0.175677	1	-0.95503	0.231848	1	-0.396901	0.292058	0.616737	-0.334243	0.626572	0.870971	-1.09542	0.0475708	0.456319	-0.381472	0.396539	0.580796
BORCS6	12.9961	8.29513	7.40428	7.67507	9.5439	5.35266	8.37749	6.66487	CYTONUC	0	0	0.811644	0.356667	1	0.112085	1	1	0.188061	0.963301	1	-0.31632	0.451429	0.750756	0.497683	0.534324	0.901772	-0.0140512	0.563804	0.732755
BPHL	11.2492	6.48206	20.77	12.1269	23.8652	13.7279	14.5028	8.41313	CYTONUC	0	0	-0.88468	0.044551	0.935233	-0.903682	0.0835617	0.934827	0.718576	0.569217	0.836376	0.7064	0.502001	0.783843	-0.891656	0.00451156	0.132263	0.714118	0.184057	0.346027
BPNT1	69.0969	75.7527	100.069	82.2	59.3821	72.3412	75.6236	85.7206	CYTONUC	0	0	-0.534301	0.0229448	0.73045	-0.117841	0.397363	1	-0.348807	0.0330888	0.24543	-0.244825	0.0478972	0.249784	-0.331513	0.0238685	0.353794	-0.29263	0.00107962	0.00960403
BPTF	18.8516	11.1731	17.2869	10.906	7.69992	8.28201	10.4161	9.87499	CYTONUC	0	0	0.12501	0.978405	1	0.0349171	0.800199	1	-0.435895	0.03055	0.23624	-0.253799	0.0772406	0.31578	0.0908228	0.747353	1	-0.344403	0.00307283	0.020643
BRAF	2.06808	2.4265	2.88788	2.87375	2.02498	2.44955	1.56838	2.4955	CYTONUC	0	0	-0.481715	0.282839	1	-0.244058	0.498327	1	0.368634	1	1	-0.0268134	0.574923	0.848169	-0.358289	0.184078	0.658164	0.138878	0.45819	0.641092
BRAP	15.525	9.52819	13.0409	11.5867	9.35474	9.83732	11.1624	9.95227	CYTONUC	0	0	0.251556	0.921546	1	-0.282194	0.340335	1	-0.254882	0.224732	0.546783	-0.0167599	0.485744	0.776228	0.0247225	0.623406	0.953481	-0.137738	0.137408	0.283254
BRAT1	16.1276	9.00718	15.6969	13.2662	13.8175	9.59463	10.9159	8.27083	CYTONUC	0	0	0.039054	0.869501	1	-0.558607	0.133426	1	0.340064	1	1	0.214195	0.965108	1	-0.20453	0.211975	0.688096	0.287147	1	1
BRCA1	17.6845	14.7752	17.4261	16.6089	16.1724	17.1022	19.143	19.8926	CYTONUC	0	0	0.0212388	0.736224	1	-0.168787	0.354442	1	-0.243278	0.0880875	0.36481	-0.218049	0.0792803	0.32044	-0.0683717	0.325257	0.774996	-0.230366	0.00677594	0.0358904
BRCA2	3.19368	1.99069	3.41165	2.94701	2.93167	2.64902	2.31604	2.11128	CYTONUC	0	0	-0.095247	0.651404	1	-0.565987	0.147659	1	0.340065	1	1	0.327342	1	1	-0.294554	0.148467	0.616635	0.334011	1	1
BRCC3	17.7824	17.0897	17.2691	10.9109	6.33156	14.4261	11.4629	11.9175	CYTONUC	0	0	0.0422565	0.865714	1	0.64736	0.251961	1	-0.856333	0.0354993	0.24749	0.275595	1	1	0.307403	0.595485	0.937396	-0.171656	0.121252	0.258693
BRD1	16.0335	12.017	20.0689	10.4527	10.4662	12.0067	10.6487	9.34385	CYTONUC	0	0	-0.323871	0.19225	1	0.201211	0.960887	1	-0.0249323	0.43543	0.737579	0.361752	0.957017	1	-0.1218	0.313362	0.769479	0.168728	0.648909	0.802136
BRD3	10.7481	15.3012	16.0093	14.7575	17.3338	14.2738	20.106	15.9416	CYTONUC	0	0	-0.574825	0.052576	0.984461	0.0521951	0.869802	1	-0.214037	0.121161	0.413268	-0.159435	0.164347	0.450714	-0.240129	0.152364	0.62031	-0.189635	0.0383747	0.120102
BRD4	19.1388	20.0088	23.8133	23.5242	22.7787	23.5573	24.2489	24.4319	CYTONUC	0	0	-0.315268	0.144413	1	-0.233512	0.219446	1	-0.0902397	0.184764	0.498966	-0.052592	0.218104	0.514464	-0.274061	0.0504666	0.462886	-0.0712223	0.042382	0.128574
BRD7	4.17685	5.26184	6.47107	6.30588	9.25584	5.43255	7.65227	5.63695	CYTONUC	0	0	-0.631591	0.141772	1	-0.261132	0.431395	1	0.274476	0.961756	1	-0.0532858	0.487259	0.776228	-0.436887	0.0971712	0.553484	0.14442	0.706034	0.849174
BRD8	34.6538	37.101	30.3745	35.9832	36.2517	31.1751	34.3668	40.4422	CYTONUC	0	0	0.190155	1	1	0.0441356	0.813242	1	0.0770301	0.446164	0.750003	-0.375465	0.0187148	0.162184	0.112813	0.913625	1	-0.14989	0.0108537	0.0495316
BRD9	8.05249	7.10096	8.45114	7.50875	3.73483	7.37013	4.91757	7.06381	CYTONUC	0	0	-0.0697118	0.789371	1	-0.08056	0.791137	1	-0.396901	0.427247	0.732559	0.0612426	0.747303	0.955593	-0.0748055	0.609326	0.94759	-0.10959	0.238024	0.41392
BRF1	13.9746	8.81598	13.5782	11.5157	12.4104	11.6006	14.2456	7.29169	CYTONUC	0	0	0.0415112	0.866625	1	-0.385415	0.246721	1	-0.198962	0.241091	0.562596	0.669874	0.435377	0.733867	-0.138904	0.303003	0.761392	0.156861	1	1
BRF2	14.447	14.8729	13.7182	12.1885	9.12635	11.09	12.6173	8.06618	CYTONUC	0	0	0.074678	0.963766	1	0.287172	0.832008	1	-0.46729	0.154228	0.459739	0.459307	0.847518	1	0.178558	0.987341	1	-0.0329517	0.504907	0.677499
BRI3	13.5916	13.2538	1.43399	8.91862	13.3083	9.67544	15.5758	5.80856	CYTONUC	0	0	3.2446	0.0426609	0.929907	0.571517	0.734027	1	-0.226976	0.597782	0.853806	0.736147	0.813037	0.993795	1.37468	0.0897768	0.540563	0.104061	1	1
BRI3BP	28.6557	19.5968	29.9143	19.9714	56.2912	31.6033	33.5019	18.3697	SP+TM	1	3	-0.0620107	0.507759	1	-0.0273181	0.634839	1	0.748665	0.228764	0.549318	0.782751	0.0891336	0.336759	-0.0480214	0.339191	0.785369	0.760828	0.006332	0.0342238
BRIP1	9.76945	6.86386	10.3843	6.76597	6.99591	6.67284	8.4594	7.57129	CYTONUC	0	0	-0.0880515	0.547242	1	0.0207233	0.833168	1	-0.274044	0.138689	0.438512	-0.182239	0.193271	0.486937	-0.0441541	0.459339	0.865688	-0.229956	0.0368293	0.116765
BRIX1	176.219	143.588	136.712	141.079	94.7168	103.635	87.9747	116.81	CYTONUC	0	0	0.366232	0.53968	1	0.0254306	0.738002	1	0.106532	0.499971	0.791072	-0.172653	0.0923704	0.343894	0.203203	0.907785	1	-0.0460468	0.0276161	0.0951417
BRK1	44.6093	32.2807	15.7615	21.8811	52.8218	25.6369	30.7621	26.6015	CYTONUC	0	0	1.50094	0.0089661	0.439481	0.560986	0.412632	1	0.779977	0.429447	0.735215	-0.0532857	0.487259	0.776228	1.03043	0.0122589	0.255781	0.451796	0.758439	0.885579
BRMS1	10.668	9.93005	5.06493	12.7504	7.83425	12.205	8.02291	7.97848	CYTONUC	0	0	1.07468	0.338211	1	-0.360668	0.494067	1	-0.0343311	0.808449	0.99149	0.61329	0.734808	0.952998	0.209391	1	1	0.324633	1	1
BRMS1L	13.5727	9.74607	11.1696	13.741	11.9608	9.10988	16.9151	12.471	CYTONUC	0	0	0.281129	0.921697	1	-0.495598	0.187107	1	-0.499995	0.0880852	0.36481	-0.453078	0.113675	0.376207	-0.0952705	0.433031	0.841592	-0.479897	0.0201081	0.0758366
BROX	18.3691	14.4031	20.4497	17.9022	16.7458	13.6239	16.3324	17.0541	CYTONUC	0	0	-0.154804	0.445573	1	-0.313759	0.236157	1	0.0360583	0.493293	0.788053	-0.323974	0.0881807	0.335203	-0.226829	0.138624	0.603392	-0.136632	0.0593898	0.160498
BRPF1	9.05533	3.21102	6.68774	3.18321	2.95553	2.76266	3.2429	4.51491	CYTONUC	0	0	0.437248	0.637451	1	0.0125492	0.978775	1	-0.133866	0.612411	0.862346	-0.708638	0.0895293	0.336873	0.313445	0.827303	1	-0.44009	0.0462574	0.136692
BRPF3	3.1541	3.14563	2.99499	1.82945	1.7372	1.26299	2.03319	2.1483	CYTONUC	0	0	0.074678	1	1	0.781937	0.368619	1	-0.226976	0.597782	0.853806	-0.766353	0.172386	0.458692	0.384928	0.621147	0.951926	-0.478961	0.113552	0.248275
BRSK2	3.9592	1.68472	3.00758	2.00415	3.87668	0.966321	5.10434	2.53803	CYTONUC	0	0	0.396606	0.863867	1	-0.250485	0.78435	1	-0.396901	0.27337	0.596845	-1.39314	0.0626188	0.283588	0.171388	1	1	-0.658118	0.077039	0.190154
BRWD1	4.31479	3.53818	4.09713	2.83131	2.69922	1.97458	3.70851	3.38064	CYTONUC	0	0	0.0746781	0.949686	1	0.321538	0.782107	1	-0.458302	0.134127	0.432642	-0.775752	0.0268186	0.191852	0.180709	1	1	-0.60102	0.00602898	0.0331076
BRWD3	3.23167	1.39969	2.45492	1.63587	2.71227	1.01411	1.19039	1.42056	CYTONUC	0	0	0.396606	0.70702	1	-0.224951	0.592259	1	1.18806	0.21926	0.541804	-0.486245	0.214508	0.512166	0.179057	1	1	0.513197	0.890444	0.972424
BSCL2	11.3	14.2353	5.0826	6.52288	13.9762	17.4188	10.7345	7.62506	TM	2	2	1.15268	0.170704	1	1.12589	0.089009	0.946549	0.380706	1	1	1.19183	0.0775822	0.316339	1.13768	0.0191948	0.317868	0.773999	0.18281	0.344048
BSDC1	9.95744	9.05307	8.35569	13.4803	13.151	9.3256	14.3302	11.8757	CYTONUC	0	0	0.253015	0.935173	1	-0.574375	0.0581112	0.869639	-0.123883	0.253669	0.578662	-0.348742	0.0813978	0.324506	-0.199912	0.184583	0.659459	-0.221465	0.0431504	0.130041
BSG	1532.07	1509.49	1613.13	1604.97	4224.27	3503.08	1817.91	1601.51	SP+TM	1	1	-0.0743778	0.392599	1	-0.0884858	0.370798	1	1.21643	0.00127813	0.0571113	1.12919	0.000227892	0.0111703	-0.0813966	0.195293	0.674568	1.17623	3.19e-07	1.29e-05
BST2	13.1103	4.75458	9.05379	1.00553	85.1915	21.817	38.4143	7.6403	TM	2	1	0.53411	0.783361	1	2.24137	0.313174	1	1.14907	0.0839069	0.356893	1.51375	0.0630261	0.284816	0.828596	0.382503	0.815168	1.21631	0.000341194	0.00399598
BTAF1	12.5568	12.1815	16.1236	12.8811	6.00783	6.39938	10.6698	12.0742	CYTONUC	0	0	-0.360708	0.127925	1	-0.0805602	0.535587	1	-0.828617	0.00313116	0.0865884	-0.915929	0.000272691	0.0125682	-0.22954	0.106631	0.563458	-0.87431	4.96e-07	1.91e-05
BTBD1	13.8204	10.4306	12.7686	7.56316	12.8009	8.20496	9.14966	9.81733	CYTONUC	0	0	0.114206	1	1	0.46376	0.566544	1	0.484454	0.9329	1	-0.258835	0.249129	0.553419	0.254313	0.812411	1	0.147301	0.529207	0.702073
BTBD10	8.39512	5.5817	7.97162	7.0827	5.02342	5.12248	4.20905	3.58777	CYTONUC	0	0	0.0746781	1	1	-0.343594	0.495625	1	0.255176	1	1	0.513755	0.903982	1	-0.107141	0.546753	0.901772	0.379939	1	1
BTBD11	2.90681	2.15354	3.94311	0.525512	3.86274	1.90035	5.08598	1.8634	CYTONUC	0	0	-0.439895	0.375297	1	2.03492	0.0651681	0.87489	-0.396901	0.214941	0.533704	0.0283276	0.834344	1	0.179409	0.992132	1	-0.270042	0.403216	0.582021
BTBD2	23.5976	14.4826	20.2526	13.0171	15.1076	10.3836	26.9125	15.9999	CYTONUC	0	0	0.220529	0.985232	1	0.153905	1	1	-0.833	0.00589307	0.115419	-0.623749	0.0340164	0.215989	0.194827	1	1	-0.751391	0.000888229	0.00828656
BTBD3	4.3263	2.8426	2.65815	5.36759	5.98041	3.49384	4.92142	2.28394	CYTONUC	0	0	0.702709	0.497577	1	-0.917061	0.0683084	0.895062	0.281171	1	1	0.613291	0.734808	0.952998	-0.162883	0.410955	0.831241	0.394943	0.665056	0.816378
BTBD8	2.1876	1.74538	1.69957	2.0134	2.14201	1.09213	1.79476	2.54974	CYTONUC	0	0	0.364185	0.959883	1	-0.206091	0.754346	1	0.255175	1	1	-1.22321	0.0438107	0.241298	0.0830529	0.974941	1	-0.42581	0.090929	0.21328
BTBD9	3.77633	2.23181	2.39055	1.41599	1.78033	1.92018	1.26222	2.06216	CYTONUC	0	0	0.659641	0.415537	1	0.656406	0.479814	1	0.496184	1	1	-0.102917	0.557654	0.832572	0.658438	0.242004	0.712175	0.154639	0.551546	0.723626
BTD	31.1402	33.7347	18.7182	20.4873	47.555	35.2999	21.3626	19.9623	SP	0	0	0.734338	0.109156	1	0.719502	0.0699356	0.897542	1.15451	0.0258068	0.218933	0.822386	0.0872913	0.334221	0.726604	0.011941	0.253022	1.00358	0.00269885	0.0188411
BTF3	657.968	897.56	645.423	835.851	835.864	742.383	782.46	807.215	CYTONUC	0	0	0.0277736	0.668256	1	0.102763	0.943521	1	0.0952516	0.366892	0.680782	-0.12079	0.0789626	0.319437	0.0705664	0.757369	1	-0.0104088	0.0361357	0.115555
BTF3L4	36.3202	37.3775	35.2377	44.8531	45.0982	44.0824	51.2363	50.2776	CYTONUC	0	0	0.0436511	0.773007	1	-0.263038	0.169612	1	-0.184095	0.0895943	0.36713	-0.189714	0.0712345	0.303064	-0.120018	0.195211	0.674539	-0.186875	0.00748897	0.0386291
BTG1	15.7216	10.2816	16.6416	10.0022	25.9931	12.974	28.2435	10.0783	CYTONUC	0	0	-0.0820475	0.572048	1	0.0397341	0.891425	1	-0.119791	0.183164	0.497659	0.364377	0.949767	1	-0.0351167	0.495018	0.877842	0.0240924	0.755797	0.883321
BTG2	8.30625	8.71992	8.71747	7.37655	13.6979	10.0031	14.654	6.44568	CYTONUC	0	0	-0.0697119	0.789371	1	0.241368	0.9696	1	-0.0973408	0.401338	0.71349	0.634049	0.586451	0.856105	0.081229	0.970339	1	0.167729	1	1
BTG3	19.3424	6.79023	14.6933	11.7494	14.3938	12.0383	19.9495	13.8873	CYTONUC	0	0	0.396606	0.767095	1	-0.791053	0.17095	1	-0.470902	0.162046	0.467225	-0.206137	0.391651	0.699839	-0.0170176	0.616441	0.949032	-0.356301	0.106437	0.238401
BTN2A1	33.4381	23.3849	26.2634	26.121	75.1835	35.5165	38.8518	19.8476	SP+TM	1	1	0.348439	0.674707	1	-0.159632	0.432128	1	0.952433	0.0894233	0.36713	0.839525	0.107646	0.366766	0.117338	0.86324	1	0.915237	0.0015782	0.0126543
BTN2A2	9.32322	5.84456	7.90438	7.86571	14.3454	9.1427	12.8784	5.12282	SP+TM	1	1	0.238177	1	1	-0.428484	0.295698	1	0.15564	0.738728	0.94616	0.835683	0.303567	0.617127	-0.0561809	0.535087	0.901772	0.383839	0.480642	0.656816
BTN3A2	4.10584	1.16994	3.34176	2.22684	11.1993	4.56318	6.80578	1.69202	SP+TM	1	1	0.297071	0.998113	1	-0.928557	0.308022	1	0.718576	0.569217	0.836376	1.43129	0.10911	0.368539	-0.0779279	0.649157	0.961259	0.891333	0.0322459	0.106346
BTN3A3	2.41018	1.28197	1.90716	1.0167	3.93324	2.20595	5.17881	0.515013	SP+TM	1	1	0.337713	1	1	0.334478	1	1	-0.396901	0.392786	0.704297	2.09872	0.220247	0.517821	0.336589	1	1	0.108651	0.868309	0.958756
BTRC	6.53558	5.84646	6.582	4.17717	6.01152	3.80657	6.38324	4.69744	CYTONUC	0	0	-0.010211	0.799394	1	0.485037	0.524206	1	-0.0865609	0.422739	0.729613	-0.303381	0.234923	0.536173	0.202682	0.918744	1	-0.174532	0.180769	0.341278
BUB1	60.5717	59.207	59.624	62.3396	47.1989	57.4707	65.0077	54.8895	CYTONUC	0	0	0.0227502	0.70003	1	-0.0743815	0.477903	1	-0.461857	0.00919778	0.140232	0.0662959	0.415198	0.721379	-0.0260797	0.396552	0.824431	-0.195955	0.0127437	0.0556793
BUB1B	58.205	52.1464	51.5636	56.7871	60.8125	49.7014	67.9131	65.8694	CYTONUC	0	0	0.17479	1	1	-0.122995	0.382602	1	-0.159322	0.102034	0.385183	-0.406322	0.00848531	0.110095	0.0263963	0.538988	0.901772	-0.275662	0.00160952	0.0128342
BUB3	57.9251	37.1948	50.1498	36.3255	70.6697	42.3849	67.6903	33.757	CYTONUC	0	0	0.207945	0.942245	1	0.0341185	0.752992	1	0.0621436	0.324503	0.644829	0.328366	0.979772	1	0.137459	0.906725	1	0.15629	0.90278	0.980578
BUD13	9.25259	14.3301	14.4708	11.4796	12.7902	6.47594	13.3321	10.816	CYTONUC	0	0	-0.645214	0.153939	1	0.319978	0.802717	1	-0.0598661	0.519222	0.79936	-0.740002	0.0666907	0.293085	-0.138027	0.535087	0.901772	-0.325841	0.0902632	0.212018
BUD23	120.066	119.363	114.009	125.414	147.421	143.906	122.852	125.837	CYTONUC	0	0	0.074678	0.857759	1	-0.0713416	0.516986	1	0.263023	0.839151	1	0.193577	0.758752	0.965898	3.58e-05	0.504636	0.888452	0.228301	0.572876	0.741364
BUD31	39.6924	32.5734	44.1512	27.7466	59.9633	30.1011	62.8694	34.1685	CYTONUC	0	0	-0.153591	0.535544	1	0.231384	0.946613	1	-0.0682783	0.335443	0.655786	-0.182853	0.29206	0.600987	0.00736489	0.7148	0.986283	-0.107592	0.280816	0.460432
BVES	3.65436	3.43015	5.10295	6.34749	7.36686	6.09914	6.92841	4.68522	TM	3	3	-0.481715	0.282839	1	-0.887915	0.0384655	0.793101	0.0885258	0.660846	0.904295	0.380488	0.965069	1	-0.692664	0.0175022	0.303414	0.213502	0.97038	1
BYSL	105.554	103.054	102.208	94.3256	76.8356	99.152	101.168	84.5814	CYTONUC	0	0	0.0464811	0.774497	1	0.127682	1	1	-0.396901	0.0239894	0.21393	0.229301	0.86523	1	0.0860239	0.814924	1	-0.077881	0.0764711	0.189419
BZW1	52.9186	76.4346	59.6057	84.519	38.2363	66.8059	49.8744	73.4614	CYTONUC	0	0	-0.171678	0.259851	1	-0.145049	0.285997	1	-0.383355	0.0142216	0.17222	-0.13701	0.0806847	0.323437	-0.156002	0.126681	0.589614	-0.231621	0.000372898	0.00431277
BZW2	77.0147	93.2664	92.0649	117.187	101.668	103.215	121.453	99.1808	CYTONUC	0	0	-0.257518	0.208909	1	-0.329381	0.107479	0.984661	-0.256528	0.057441	0.303807	0.0575256	0.411514	0.717694	-0.297321	0.0371167	0.415276	-0.106849	0.0487882	0.141818
C10orf88	10.6485	13.7241	10.5002	11.057	13.2337	10.4958	14.2564	12.6022	CYTONUC	0	0	0.0202302	0.886707	1	0.311757	0.780286	1	-0.107395	0.381456	0.696043	-0.263853	0.212274	0.509987	0.177092	0.966185	1	-0.178698	0.112752	0.247345
C11orf1	4.18121	1.85332	2.64686	3.91951	1.81958	5.52775	2.99476	4.76507	CYTONUC	0	0	0.659641	0.725746	1	-1.08056	0.21284	1	-0.718829	0.455795	0.757098	0.214195	1	1	-0.121853	0.65734	0.961259	-0.0788034	0.392598	0.577846
C11orf24	7.4889	6.89425	4.37607	4.37411	26.5109	16.8721	17.8245	5.17002	SP+TM	1	1	0.775118	0.514923	1	0.656405	0.563849	1	0.572725	0.748739	0.953577	1.7064	0.00841134	0.109288	0.716996	0.305074	0.762603	0.915841	0.0129149	0.056118
C11orf49	14.305	13.1253	22.4126	14.4825	17.5086	11.1289	12.9098	16.5063	CYTONUC	0	0	-0.647788	0.123454	1	-0.141961	0.674479	1	0.4396	1	1	-0.568707	0.0947106	0.346921	-0.427658	0.117008	0.576438	-0.0387004	0.225737	0.400824
C11orf54	8.33322	7.75677	7.91284	8.20223	12.2393	7.37284	22.2032	10.862	CYTONUC	0	0	0.074678	0.966933	1	-0.0805603	0.699236	1	-0.859244	0.00203675	0.0688154	-0.559002	0.03895	0.229683	-0.00224728	0.676671	0.971136	-0.753566	0.000641647	0.00649641
C11orf58	64.8259	95.1866	56.9318	87.0443	73.9048	66.5751	73.7663	81.3569	CYTONUC	0	0	0.187336	1	1	0.129008	1	1	0.0027064	0.260347	0.584516	-0.289282	0.0227152	0.177691	0.152355	0.986556	1	-0.143051	0.00675232	0.0358259
C11orf98	33.2426	39.7839	29.812	17.1391	32.5497	28.7353	35.7145	34.3328	CYTONUC	0	0	0.15714	1	1	1.2149	0.0809322	0.932533	-0.133867	0.497609	0.79017	-0.256763	0.333558	0.647025	0.637262	0.217616	0.69183	-0.192796	0.17995	0.340494
C12orf29	17.7121	20.5245	18.02	17.4337	19.4076	20.0711	22.2914	19.1942	CYTONUC	0	0	-0.0248577	0.737584	1	0.235467	0.887411	1	-0.199864	0.207554	0.527367	0.0644475	0.569952	0.843456	0.109021	0.992421	1	-0.0715365	0.163389	0.318928
C12orf4	6.79971	4.93195	7.63063	8.34429	3.93426	5.65774	4.38321	5.34959	CYTONUC	0	0	-0.16633	0.610619	1	-0.758632	0.0787481	0.929895	-0.155893	0.563208	0.831351	0.0807954	0.76941	0.970509	-0.445403	0.0818548	0.527413	-0.0210233	0.345188	0.528573
C12orf43	3.1382	3.12977	3.47654	2.6476	2.56066	4.54777	3.03441	3.18524	CYTONUC	0	0	-0.147714	0.773804	1	0.241368	1	1	-0.244898	0.544786	0.816386	0.513755	0.816266	0.994876	0.0334896	0.92574	1	0.192697	0.819595	0.925969
C12orf45	1.2679	1.90179	0.914991	1.24083	1.48976	1.48538	0.980769	1.1704	CYTONUC	0	0	0.470608	0.662459	1	0.616048	0.308174	1	0.603098	0.779346	0.974764	0.343829	1	1	0.5561	0.217275	0.691697	0.467838	0.898563	0.978293
C12orf57	87.9082	77.2944	103.916	89.3012	122.966	80.459	120.273	62.1036	CYTONUC	0	0	-0.241349	0.337915	1	-0.208316	0.393924	1	0.0319422	0.443359	0.746507	0.373577	0.938171	1	-0.225988	0.16542	0.636122	0.157574	0.948067	1
C12orf65	33.3873	20.7185	18.3173	29.4197	49.4004	33.9535	39.2179	34.2445	CYTONUC	0	0	0.866091	0.139113	1	-0.505866	0.134547	1	0.33301	1	1	-0.012314	0.431472	0.731208	0.180673	1	1	0.182242	0.630097	0.786687
C12orf66	4.36531	3.48286	3.31608	3.31459	6.41149	3.19632	6.1907	2.79837	CYTONUC	0	0	0.396606	0.944045	1	0.0714429	1	1	0.0505579	0.782641	0.976352	0.191827	1	1	0.243203	1	1	0.0960368	1	1
C12orf73	8.41156	5.03337	5.99042	9.46209	20.5906	12.8313	11.7482	10.7844	TM	2	1	0.489715	0.806916	1	-0.910635	0.15017	1	0.80955	0.522081	0.799689	0.25072	1	1	-0.20078	0.46109	0.866339	0.568782	0.600348	0.760972
C14orf119	13.5107	10.4529	9.71908	10.0169	16.0353	14.2395	13.1958	11.2856	CYTONUC	0	0	0.475216	0.597638	1	0.0614588	0.977957	1	0.281171	0.980616	1	0.335418	1	1	0.280015	0.813965	1	0.306431	1	1
C15orf39	21.5691	18.2844	20.993	16.3774	17.1596	14.3125	23.6364	13.9996	CYTONUC	0	0	0.0390541	0.801803	1	0.158906	1	1	-0.461996	0.029555	0.233616	0.0318858	0.487768	0.776228	0.0928081	0.862486	1	-0.258043	0.0553218	0.15372
C15orf61	6.54422	3.85922	5.40356	2.64055	6.96502	3.38547	4.76875	1.09439	TM	2	1	0.276312	0.96101	1	0.547471	0.637855	1	0.546515	0.888695	1	1.62923	0.112406	0.37423	0.371056	0.681503	0.972999	0.819953	0.0924297	0.215522
C16orf70	6.54393	6.20002	6.99054	3.79562	6.808	6.36374	7.90936	6.29244	CYTONUC	0	0	-0.095247	0.784383	1	0.707936	0.446354	1	-0.216329	0.41668	0.723857	0.0162553	0.699781	0.93063	0.24063	0.886686	1	-0.108627	0.345802	0.528573
C16orf72	8.61907	7.19657	8.18427	9.63915	8.04689	10.0902	9.8199	7.45263	CYTONUC	0	0	0.074678	0.933756	1	-0.421597	0.162597	1	-0.287277	0.154268	0.459739	0.437133	0.788225	0.982623	-0.172423	0.238908	0.710786	0.0704638	0.495604	0.668795
C16orf87	3.83446	2.0859	2.31702	3.23501	4.7785	2.71191	5.16822	2.45807	CYTONUC	0	0	0.726754	0.40308	1	-0.633101	0.204304	1	-0.113108	0.411573	0.72144	0.141786	0.896581	1	0.0926692	0.852902	1	-0.0259347	0.635235	0.79097
C16orf91	33.8266	30.1026	23.4725	18.6598	21.6564	34.5325	28.5145	24.1865	TM	2	1	0.52719	0.578916	1	0.689958	0.346691	1	-0.396901	0.24133	0.562596	0.513755	0.73839	0.954265	0.601552	0.243977	0.712175	0.0924564	0.630923	0.787081
C17orf49	40.5131	35.6671	30.5102	23.5721	71.13	52.4235	91.8541	37.6128	CYTONUC	0	0	0.409097	0.721114	1	0.597512	0.416755	1	-0.368887	0.0757512	0.340991	0.478989	0.742893	0.954265	0.494259	0.356263	0.797932	-0.0674481	0.500956	0.674249
C17orf58	3.40059	7.23509	6.99626	3.34713	14.9837	6.74359	11.6911	4.72319	SP	0	0	-1.0408	0.166643	1	1.11208	0.231431	1	0.357986	1	1	0.513755	0.888522	1	0.0402026	1	1	0.404558	0.5959	0.758749
C17orf75	7.60901	7.11754	6.22859	7.30493	13.6163	10.5664	11.5011	7.56888	CYTONUC	0	0	0.288803	0.912912	1	-0.0374914	0.784263	1	0.243557	0.882101	1	0.481333	0.727718	0.947117	0.121882	0.984859	1	0.342669	0.814867	0.92482
C17orf80	8.1314	8.82319	8.33891	10.9763	8.91735	9.22853	6.28997	7.29765	TM	2	2	-0.0363534	0.79542	1	-0.315025	0.330018	1	0.503563	0.932197	1	0.338668	1	1	-0.188064	0.314571	0.769479	0.417349	1	1
C18orf21	16.9569	15.4618	24.1523	20.4372	17.7894	9.97714	14.0538	13.1995	CYTONUC	0	0	-0.510284	0.305166	1	-0.402488	0.407076	1	0.340064	1	1	-0.403783	0.364934	0.676827	-0.459875	0.145773	0.613221	0.0269214	0.563804	0.732755
C18orf25	4.37331	5.58279	3.73743	4.24307	5.78092	5.0034	9.02115	6.30787	CYTONUC	0	0	0.226681	1	1	0.395878	0.686229	1	-0.642013	0.0398847	0.262758	-0.334242	0.172292	0.458692	0.319103	0.67977	0.972719	-0.50733	0.0156057	0.0641682
C18orf32	6.02111	3.77452	4.69641	4.71698	6.73784	4.72362	4.99025	3.44626	TM	3	1	0.358471	0.805323	1	-0.321568	0.422341	1	0.433174	1	1	0.454861	0.86696	1	0.0574248	0.786771	1	0.442073	0.68525	0.83297
C19orf25	6.38274	4.66809	4.0405	5.83366	3.12485	4.86823	3.42868	3.40969	CYTONUC	0	0	0.65964	0.639644	1	-0.321568	0.610715	1	-0.133867	0.823366	1	0.513755	0.939471	1	0.162424	1	1	0.225098	0.985497	1
C19orf44	3.20901	2.84479	4.73998	2.70734	3.14213	2.2844	3.2178	4.34282	CYTONUC	0	0	-0.562752	0.38255	1	0.0714431	1	1	-0.034331	0.808449	0.99149	-0.926818	0.100002	0.353867	-0.298881	0.455573	0.862543	-0.478475	0.0862301	0.205145
C19orf47	5.10331	4.52408	4.30744	5.74067	5.55215	3.11391	3.6552	1.81748	CYTONUC	0	0	0.244603	1	1	-0.343595	0.612311	1	0.603099	0.994016	1	0.776789	0.826839	0.999717	-0.0617073	0.76176	1	0.663131	0.562825	0.732716
C19orf53	47.8812	41.3855	21.47	31.419	52.0925	47.4758	22.2914	32.3993	CYTONUC	0	0	1.15714	0.0608492	0.986963	0.397487	0.645441	1	1.22459	0.140714	0.440991	0.55123	0.620287	0.86836	0.755155	0.0891956	0.539365	0.86439	0.200595	0.368859
C19orf54	21.3931	20.641	18.8967	17.2092	21.9215	25.0446	30.1464	21.3683	CYTONUC	0	0	0.179015	1	1	0.262328	0.847485	1	-0.459637	0.0519997	0.294487	0.229025	0.928584	1	0.219325	0.871803	1	-0.133364	0.149024	0.299571
C19orf57	3.66088	3.89444	2.31747	1.3727	4.38115	3.35066	6.29297	2.60755	CYTONUC	0	0	0.659641	0.725746	1	1.5044	0.173209	1	-0.522432	0.257612	0.580467	0.361752	1	1	1.03381	0.160645	0.630934	-0.203083	0.576638	0.74463
C1D	7.1654	9.80042	11.1779	16.4085	13.0298	5.62133	10.5576	7.54623	CYTONUC	0	0	-0.641529	0.197118	1	-0.743525	0.0624693	0.87489	0.303539	1	1	-0.424845	0.263321	0.566559	-0.701324	0.0185327	0.310464	0.0429717	0.593752	0.75723
C1GALT1	7.41491	5.76429	5.59658	5.1329	13.7761	10.2669	1.96093	4.7533	TM	2	1	0.405884	0.673174	1	0.167367	1	1	2.81255	2.12e-05	0.0167388	1.111	0.0386826	0.2288	0.296682	0.737596	0.99739	1.84032	1.43e-05	0.000322964
C1GALT1C1	144.535	169.497	100.567	105.121	214.114	223.52	104.415	105.434	SP	0	0	0.523268	0.249533	1	0.689212	0.0461982	0.824625	1.03606	0.030362	0.23624	1.08407	0.00208764	0.0480222	0.610458	0.0181953	0.308166	1.06038	0.000203384	0.00271308
C1GALT1C1L	15.8574	14.8845	6.20015	7.86967	15.5269	19.6362	7.21551	9.5674	SP	0	0	1.35479	0.126711	1	0.91944	0.271617	1	1.1056	0.431209	0.735916	1.03732	0.211203	0.508733	1.12761	0.0464727	0.45285	1.06707	0.149356	0.299877
C1orf109	10.0658	11.4729	14.1095	14.5581	28.6294	11.8451	20.3927	15.0562	CYTONUC	0	0	-0.487201	0.229318	1	-0.343595	0.321127	1	0.489442	0.861838	1	-0.346068	0.149425	0.431104	-0.412489	0.101331	0.55753	0.191271	0.779475	0.898924
C1orf112	11.0353	12.7176	12.8072	12.1549	11.4056	10.6613	9.87992	16.5063	CYTONUC	0	0	-0.214829	0.433271	1	0.0652907	0.94318	1	0.20717	0.852988	1	-0.630635	0.0127045	0.135593	-0.0716341	0.508118	0.892869	-0.257902	0.00972579	0.0464192
C1orf115	7.42813	3.62177	5.87784	2.43712	4.04072	2.64393	9.04456	5.02632	CYTONUC	0	0	0.337712	0.907086	1	0.571516	0.734027	1	-1.16244	0.0232306	0.212068	-0.926818	0.100002	0.353867	0.410251	0.696073	0.978606	-1.07379	0.0061712	0.0336097
C1orf122	20.647	22.203	15.3434	9.08831	28.1276	14.7893	25.4615	12.6602	CYTONUC	0	0	0.428315	0.737921	1	1.28867	0.048066	0.835266	0.143667	0.769056	0.967745	0.224248	1	1	0.810542	0.0803232	0.526534	0.170931	1	1
C1orf131	46.7204	63.2359	52.2856	69.6829	53.9157	73.3053	51.6288	62.0392	CYTONUC	0	0	-0.162361	0.438231	1	-0.140061	0.427257	1	0.0625305	0.505244	0.795716	0.240736	0.921876	1	-0.149579	0.253206	0.719347	0.162511	0.37265	0.558413
C1orf174	5.80202	6.9437	9.64133	7.95434	13.4926	11.2845	19.6354	17.667	CYTONUC	0	0	-0.732677	0.276225	1	-0.196037	0.745616	1	-0.541291	0.120853	0.412978	-0.64671	0.0638339	0.286656	-0.465207	0.253819	0.719347	-0.59026	0.0108058	0.0495316
C1orf198	19.5318	16.6053	19.1546	20.2603	19.4382	15.2391	18.1634	16.626	CYTONUC	0	0	0.0281355	0.802285	1	-0.287011	0.248902	1	0.0978636	0.578852	0.84329	-0.125655	0.252745	0.558014	-0.125259	0.272044	0.7339	-0.00465084	0.20382	0.373013
C1orf35	74.9118	66.4093	63.2292	64.7613	97.8006	75.3356	131.156	69.9579	CYTONUC	0	0	0.244603	0.903363	1	0.0362535	0.830958	1	-0.423373	0.0201429	0.196767	0.106845	0.587577	0.856858	0.142941	1	1	-0.216108	0.064955	0.170465
C1orf43	54.0352	41.4101	57.3854	46.7875	115.564	59.2174	103.579	56.0606	TM	3	1	-0.0867854	0.533048	1	-0.176138	0.398412	1	0.157959	0.585033	0.849166	0.079035	0.521534	0.801774	-0.126233	0.251972	0.719342	0.130733	0.748702	0.878973
C1orf52	12.4657	9.06818	6.96285	7.73302	7.89791	7.38253	7.09023	7.75605	CYTONUC	0	0	0.840213	0.205954	1	0.22978	0.964936	1	0.15564	0.852572	1	-0.0712078	0.507163	0.786862	0.551196	0.305321	0.762869	0.0415848	0.397529	0.58197
C1orf54	13.0285	19.3046	17.6733	12.562	29.1588	17.035	16.7968	7.15876	SP	0	0	-0.439895	0.584494	1	0.61988	0.64052	1	0.795744	0.701576	0.933554	1.25072	0.328056	0.641277	0.0967814	1	1	0.947338	0.168131	0.325079
C1orf56	5.14981	5.02184	4.89002	5.79298	4.4822	6.28456	5.90161	4.03488	SP	0	0	0.0746781	1	1	-0.206091	0.754346	1	-0.396901	0.467178	0.762364	0.639286	0.75936	0.965898	-0.0707642	0.756632	1	0.115776	0.921825	0.994054
C1QBP	1768.64	1885	1757.91	1899.41	1617.86	1925.15	1510.48	1878.95	CYTONUC	0	0	0.00877522	0.603016	1	-0.0109807	0.575811	1	0.0990793	0.364507	0.678617	0.0350436	0.270002	0.575011	-0.00145114	0.420213	0.84097	0.0639323	0.0550589	0.153311
C1QL1	7.81296	7.48028	8.16071	5.9324	42.0757	20.0225	10.0727	7.51271	SP	0	0	-0.0628255	0.921554	1	0.334477	0.956014	1	2.06253	0.00294621	0.0845006	1.41422	0.0419339	0.23731	0.117904	1	1	1.82017	3.7e-05	0.000713105
C1R	13.1	21.6503	11.5507	13.4204	23.8216	24.8364	13.2699	9.89733	SP	0	0	0.181593	1	1	0.689958	0.197208	1	0.844107	0.355951	0.674205	1.32734	0.0104864	0.122969	0.476768	0.263897	0.728231	1.07059	0.00803005	0.0405618
C20orf194	1.55187	0.96301	2.29224	0.87284	1.68836	0.631272	0.666906	0.663212	CYTONUC	0	0	-0.562752	0.38255	1	0.141833	1	1	1.34006	0.480069	0.775564	-0.0712085	0.949796	1	-0.331753	0.444536	0.851016	0.802339	0.644601	0.799194
C20orf27	26.9715	17.2154	25.6109	16.687	36.9731	16.4573	35.9317	19.5953	CYTONUC	0	0	0.074678	0.966933	1	0.0449708	0.978463	1	0.04122	0.547948	0.819269	-0.25178	0.29839	0.609052	0.0630311	0.836822	1	-0.0555279	0.42775	0.608893
C20orf96	9.84106	8.45566	6.46935	11.4959	14.8245	4.85	14.6393	8.24968	CYTONUC	0	0	0.605193	0.668281	1	-0.44313	0.398868	1	0.0181365	0.671603	0.908269	-0.766353	0.172386	0.458692	0.0263759	0.82292	1	-0.218326	0.339432	0.523647
C2CD2L	2.2323	2.17682	4.00386	2.30184	4.12868	1.58911	5.11636	1.27201	TM	3	1	-0.84286	0.172239	1	-0.0805605	0.914879	1	-0.309438	0.31954	0.640995	0.32111	1	1	-0.516163	0.204754	0.681828	-0.159991	0.761211	0.887473
C2CD3	2.85524	1.55867	2.42582	1.5214	1.32429	0.825249	0.581222	1.63767	CYTONUC	0	0	0.235143	1	1	0.034917	1	1	1.18806	0.599701	0.853806	-0.988746	0.107088	0.366176	0.161223	1	1	-0.0458127	0.306672	0.489408
C2CD5	7.99189	4.98151	11.3831	7.16392	10.2707	7.54325	11.2694	9.12565	CYTONUC	0	0	-0.510284	0.135133	1	-0.524167	0.178698	1	-0.133867	0.298717	0.623999	-0.274741	0.17222	0.458692	-0.515631	0.0295019	0.382781	-0.195206	0.0889791	0.209746
C2orf49	4.94174	2.69768	2.46971	3.29147	4.58407	4.28493	4.02382	3.66808	CYTONUC	0	0	1.00068	0.243673	1	-0.287011	0.606713	1	0.188061	0.933331	1	0.224248	1	1	0.4071	0.746192	1	0.205431	0.849632	0.947171
C3orf33	9.22284	4.20482	6.25542	10.0042	11.6108	15.6767	11.0411	12.2468	TM	2	2	0.560105	0.69405	1	-1.25049	0.0494896	0.839692	0.0725842	0.771721	0.969124	0.356214	1	1	-0.276083	0.321635	0.77231	0.228658	0.786252	0.903702
C3orf38	11.8612	10.2521	7.03928	12.5087	10.1622	5.88039	8.92025	9.8213	CYTONUC	0	0	0.75275	0.356564	1	-0.287011	0.42791	1	0.188061	0.908572	1	-0.740002	0.0666907	0.293085	0.177896	1	1	-0.22433	0.123245	0.261867
C3orf52	16.2634	14.8295	13.7884	12.2509	25.5929	21.2647	8.98602	10.4256	TM	2	1	0.238177	1	1	0.275584	0.882346	1	1.50999	0.0450046	0.276657	1.02833	0.109084	0.368539	0.255897	0.834523	1	1.27136	0.00817631	0.0410246
C3orf80	5.12768	2.38648	2.84025	3.96556	6.6944	4.30207	5.50898	2.46531	SP+TM	1	1	0.852286	0.480554	1	-0.732637	0.341619	1	0.281171	1	1	0.803262	0.617267	0.867148	0.142845	1	1	0.463613	0.622132	0.779346
C4orf3	10.0255	9.9186	5.71188	4.39828	8.24593	5.13856	6.72114	4.62732	TM	2	1	0.811644	0.297365	1	1.1732	0.071588	0.902301	0.294977	1	1	0.151185	0.941162	1	0.98016	0.0325039	0.396149	0.238065	1	1
C4orf48	41.3293	46.1644	39.2444	53.4647	175.361	60.5234	81.7008	28.2603	SP	0	0	0.074678	1	1	-0.211805	0.587322	1	1.1019	0.118533	0.408787	1.09872	0.166503	0.454024	-0.0835311	0.616441	0.949032	1.10109	0.00299548	0.0203157
C5orf15	254.639	318.014	239.204	314.656	610.782	722.639	198.942	249.921	SP+TM	1	1	0.0902077	0.856787	1	0.0153149	0.670066	1	1.61831	5.14e-06	0.00952719	1.5318	7.4e-08	6.85e-05	0.0481381	0.640048	0.961005	1.57079	1.04e-11	6.01e-09
C5orf22	16.3659	10.3927	24.1033	14.371	10.4652	10.3936	10.765	9.42075	CYTONUC	0	0	-0.55854	0.0617815	0.987197	-0.467583	0.146524	1	-0.0407573	0.478918	0.774813	0.141786	0.792415	0.984171	-0.523891	0.0109791	0.243326	0.0473167	0.423067	0.604363
C5orf24	7.04135	6.92879	4.90317	7.12868	8.50333	5.58539	8.77535	5.26614	CYTONUC	0	0	0.522137	0.553006	1	-0.0410318	0.764684	1	-0.0454286	0.440811	0.743526	0.0849114	0.728341	0.94713	0.215488	0.958843	1	0.00484434	0.519612	0.692119
C5orf34	20.5039	10.2719	16.7529	10.4595	10.7386	8.29213	10.4508	7.64182	CYTONUC	0	0	0.291489	0.861814	1	-0.0261123	0.840072	1	0.039198	0.669988	0.908269	0.117826	0.839731	1	0.177532	1	1	0.0729326	0.648835	0.802136
C5orf51	7.04999	5.98772	7.99002	4.79666	6.68037	3.53851	3.22516	3.93622	CYTONUC	0	0	-0.180579	0.515992	1	0.319978	0.802717	1	1.05056	0.305178	0.626589	-0.15367	0.457197	0.754314	0.0280487	0.793887	1	0.512927	0.872531	0.960791
C6orf120	14.9317	14.5341	14.462	12.3454	45.031	27.6061	18.4804	13.5921	SP	0	0	0.0461089	0.86069	1	0.235467	0.887411	1	1.28492	0.0118067	0.158979	1.02222	0.0282551	0.198	0.136409	1	1	1.17937	0.000135348	0.00202709
C6orf132	1.4948	1.04355	1.06455	1.41876	1.46365	1.53915	0.963575	1.43736	CYTONUC	0	0	0.489716	0.905036	1	-0.44313	0.613756	1	0.603099	1	1	0.0987177	0.945838	1	0.0316307	0.923855	1	0.322713	0.968027	1
C6orf89	10.9223	8.57151	10.7114	9.36588	24.0192	17.2076	12.4655	9.6417	TM	2	1	0.0281355	0.802285	1	-0.127866	0.518185	1	0.946244	0.117557	0.407875	0.835683	0.0995325	0.353867	-0.0425449	0.460778	0.866339	0.899063	0.0093152	0.0449927
C7orf25	7.11683	6.19436	8.60086	5.45841	8.2355	8.29024	8.34114	3.31798	CYTONUC	0	0	-0.273245	0.635908	1	0.182474	1	1	-0.0183894	0.729545	0.943052	1.32111	0.192204	0.485569	-0.0788817	0.742273	0.999188	0.503256	0.516196	0.689254
C7orf26	5.47769	3.05926	2.08054	1.38641	2.68176	4.01081	4.23721	1.75572	CYTONUC	0	0	1.39661	0.254581	1	1.14183	0.502825	1	-0.659935	0.413287	0.721807	1.19183	0.440193	0.73726	1.30005	0.134769	0.599951	0.159297	1	1
C7orf50	26.057	24.502	24.7426	25.9091	25.5139	23.849	22.7957	18.4935	CYTONUC	0	0	0.074678	0.973691	1	-0.0805602	0.70944	1	0.162526	0.822448	1	0.366913	0.999428	1	-0.00264112	0.686807	0.975702	0.257666	0.986545	1
C8orf33	20.7445	13.6086	14.4452	18.6683	16.2497	21.5182	18.424	17.1399	CYTONUC	0	0	0.522137	0.467578	1	-0.456069	0.164059	1	-0.181172	0.275313	0.597518	0.328199	1	1	0.0530217	0.687072	0.975702	0.0867476	0.436435	0.617838
C8orf34	1.94623	1.5528	3.23409	0.410494	4.28775	2.67196	2.50915	0.311906	CYTONUC	0	0	-0.732677	0.513444	1	1.91944	0.482693	1	0.773024	0.877907	1	3.09872	0.0970167	0.349341	-0.058799	1	1	1.30279	0.10214	0.231237
C8orf76	13.6608	15.2589	10.3773	15.3669	18.7264	11.6696	3.52238	8.17337	CYTONUC	0	0	0.396606	0.863867	1	-0.0101709	0.904703	1	2.41045	0.0338823	0.24749	0.513755	0.874274	1	0.167805	1	1	1.3779	0.0904768	0.212358
C9orf40	27.9103	24.2926	19.7563	23.5471	30.3099	21.3651	33.366	19.193	CYTONUC	0	0	0.498486	0.464257	1	0.0449707	0.88602	1	-0.138589	0.22935	0.550298	0.154674	0.778564	0.975205	0.269652	0.76614	1	-0.0244717	0.38477	0.571053
C9orf64	22.72	15.0416	20.6558	19.9838	12.3065	14.1581	18.0734	17.3535	CYTONUC	0	0	0.137414	1	1	-0.409868	0.196437	1	-0.554442	0.0702022	0.329491	-0.2936	0.161516	0.445409	-0.105966	0.339474	0.785435	-0.42078	0.0137355	0.0583267
C9orf72	1.77747	2.55268	3.03805	1.79952	4.17702	4.55519	4.58315	2.50677	CYTONUC	0	0	-0.773319	0.397915	1	0.504402	0.850146	1	-0.133867	0.612411	0.862346	0.861678	0.489157	0.776228	-0.159864	0.790631	1	0.300575	0.945874	1
C9orf78	21.9333	27.0447	25.2447	20.7474	20.8254	23.1163	29.9909	23.0077	CYTONUC	0	0	-0.202856	0.468773	1	0.382412	0.622113	1	-0.526184	0.0587012	0.306371	0.00679488	0.516004	0.796042	0.0907468	0.98416	1	-0.270365	0.0640802	0.168839
C9orf85	1.87339	1.7438	0.592963	2.63421	3.36297	1.1431	2.0127	1.00078	CYTONUC	0	0	1.65964	0.35357	1	-0.595133	0.462427	1	0.740602	0.851153	1	0.191827	1	1	0.164602	1	1	0.580438	0.680092	0.828888
CA11	3.47825	2.77512	3.30279	1.1738	6.13036	4.45691	1.79371	2.67566	SP	0	0	0.0746781	1	1	1.24137	0.597263	1	1.77302	0.350277	0.66882	0.736148	0.813037	0.993795	0.482236	0.812238	1	1.24419	0.303697	0.487853
CA12	8.02142	7.64865	5.57325	2.97106	26.0531	10.2067	7.56694	7.27419	SP+TM	1	1	0.525339	0.481803	1	1.36422	0.0107517	0.456898	1.78367	0.00034168	0.036549	0.488664	0.674879	0.909981	0.874975	0.0197636	0.321774	1.28877	0.000251348	0.00319409
CA2	41.2447	37.7821	35.5377	28.9974	59.8296	62.217	59.0822	51.4106	CYTONUC	0	0	0.214856	0.994635	1	0.381783	0.590403	1	0.0181365	0.400338	0.713081	0.275243	1	1	0.292258	0.645544	0.961259	0.14348	0.503409	0.676666
CA8	3.53647	2.48962	5.33341	2.10608	6.51814	4.76	7.7777	4.53409	CYTONUC	0	0	-0.592746	0.18964	1	0.241368	1	1	-0.254882	0.224732	0.546783	0.0701483	0.709388	0.936283	-0.303979	0.303439	0.761392	-0.126511	0.308835	0.489817
CAAP1	12.4052	12.6278	10.1547	11.5486	9.63356	9.00491	11.0298	9.32341	CYTONUC	0	0	0.288803	0.912912	1	0.128893	1	1	-0.195267	0.360573	0.677081	-0.050146	0.528538	0.806903	0.205923	0.95135	1	-0.126974	0.231086	0.40687
CAB39	17.7392	16.0723	19.9849	18.5173	27.3791	15.6857	23.2577	19.8523	CYTONUC	0	0	-0.171962	0.413952	1	-0.204295	0.364211	1	0.235367	0.811259	0.993064	-0.339856	0.0623818	0.283588	-0.187422	0.188692	0.665469	-0.0015128	0.186605	0.348812
CABIN1	9.23686	8.68563	9.86726	6.54043	8.88283	5.88771	8.2934	6.44994	CYTONUC	0	0	-0.0952471	0.558978	1	0.409245	0.530722	1	0.0990565	0.599986	0.853806	-0.13158	0.296114	0.607189	0.127399	1	1	0.00265911	0.307373	0.489817
CABLES1	2.84962	0.757855	0.901955	1.00172	1.39511	2.82549	2.44921	0.913368	CYTONUC	0	0	1.65964	0.129564	1	-0.402489	0.838437	1	-0.811938	0.241338	0.562596	1.62923	0.112406	0.37423	0.9222	0.382503	0.815168	0.327879	0.798179	0.912318
CABYR	5.27427	3.78727	3.50574	6.22963	3.61504	7.72373	4.07986	3.38105	CYTONUC	0	0	0.589251	0.756597	1	-0.71799	0.274784	1	-0.174509	0.733858	0.943052	1.19183	0.216089	0.513883	-0.103481	0.649157	0.961259	0.603841	0.639638	0.795118
CACHD1	90.8906	78.9345	32.0782	30.028	71.0788	49.8764	33.702	27.7146	SP+TM	1	1	1.50254	1.92e-06	0.00122551	1.39435	2.02e-06	0.0011706	1.07659	0.0211333	0.202183	0.847711	0.0411426	0.235275	1.45124	1.14e-11	7.04e-09	0.977773	0.000610404	0.00629709
CACNA1H	1.59672	0.81069	1.92967	0.489855	3.55327	1.46142	3.55567	1.11662	TM	2	24	-0.273246	0.635908	1	0.726796	0.749113	1	-0.000972432	0.592433	0.853806	0.388224	1	1	-0.00724417	0.892437	1	0.10203	1	1
CACNA2D1	58.906	51.4157	21.1762	22.7076	58.4313	38.9929	27.1652	21.2963	SP+TM	1	1	1.47597	4.83e-06	0.00235435	1.17904	0.000107985	0.0156309	1.10498	0.0154842	0.177531	0.872609	0.0320863	0.210069	1.32996	1.76e-09	6.04e-07	1.00744	0.000256282	0.00323461
CACNA2D2	21.703	14.3188	11.2949	8.6269	28.6067	17.5719	13.7211	10.0332	SP	0	0	0.942228	0.0312463	0.855869	0.730995	0.111397	0.988963	1.05996	0.0602926	0.309618	0.808498	0.132199	0.402594	0.854524	0.00634145	0.168814	0.959039	0.00422546	0.0257023
CACNA2D3	9.44608	7.78777	4.48478	3.98468	13.5655	5.47556	5.68316	4.64245	SP	0	0	1.07468	0.110622	1	0.966746	0.142349	1	1.25518	0.112168	0.40167	0.23812	1	1	1.0249	0.0228632	0.347221	0.882886	0.125144	0.264566
CACNB2	1.55724	0.621221	0.924177	0.821121	1.71538	0.71264	0.752867	0.998262	CYTONUC	0	0	0.752749	0.68953	1	-0.402488	0.838437	1	1.18806	0.599701	0.853806	-0.486244	0.566611	0.840257	0.319835	1	1	0.471495	1	1
CACTIN	8.32431	11.4235	8.22055	9.83214	5.54255	6.70465	6.86846	9.60528	CYTONUC	0	0	0.0180944	0.888257	1	0.216422	0.957959	1	-0.309438	0.31954	0.640995	-0.518667	0.0808027	0.32349	0.129475	1	1	-0.427717	0.0158794	0.0645825
CACUL1	1.5136	0.948847	1.23192	1.27698	1.37619	1.18743	1.25446	0.277225	CYTONUC	0	0	0.29707	0.998113	1	-0.428484	0.486304	1	0.133614	0.919843	1	2.09872	0.0531239	0.262688	-0.0269628	0.73345	0.995574	0.743065	0.209239	0.37963
CACYBP	105.207	121.762	125.566	118.23	93.2421	92.4859	113.12	121.823	CYTONUC	0	0	-0.255211	0.156691	1	0.0424713	0.770635	1	-0.278796	0.0358333	0.24759	-0.397483	0.00633867	0.0929136	-0.103176	0.227627	0.699495	-0.339118	0.000189088	0.00257605
CAD	70.9012	52.9105	80.8516	50.4232	54.673	55.901	64.1757	54.1633	CYTONUC	0	0	-0.189467	0.216972	1	0.0694653	0.850422	1	-0.231201	0.0439088	0.273657	0.0455594	0.331587	0.645024	-0.084443	0.215959	0.691133	-0.097914	0.0294906	0.0997813
CADM1	103.695	107.202	92.0649	93.0533	215.994	162.25	91.6658	79.2564	SP+TM	1	1	0.171619	1	1	0.204196	0.85312	1	1.23654	0.00139965	0.0592465	1.03361	0.00170841	0.0422833	0.188087	0.864909	1	1.14598	1.74e-06	5.59e-05
CADM4	85.0225	58.7035	63.6552	56.0972	194.785	106.75	75.1838	43.6726	SP+TM	1	1	0.417566	0.462794	1	0.0655181	0.880042	1	1.37338	0.00111769	0.0551041	1.28944	0.00041082	0.0166786	0.263266	0.725641	0.991967	1.3431	2.81e-08	1.89e-06
CADPS2	6.18049	5.42421	8.41181	4.86666	7.262	3.95973	6.10887	5.28264	CYTONUC	0	0	-0.444696	0.196679	1	0.156479	1	1	0.249462	0.93465	1	-0.415856	0.144603	0.422542	-0.194381	0.319481	0.77231	-0.021663	0.308835	0.489817
CALCOCO1	7.91651	7.85255	6.90766	9.7476	6.49451	6.65819	12.413	8.64096	CYTONUC	0	0	0.196669	1	1	-0.311886	0.274687	1	-0.934558	0.00326135	0.0878289	-0.376062	0.0958222	0.348091	-0.0788807	0.435853	0.841592	-0.678732	0.00108614	0.00962944
CALCOCO2	31.5398	32.6105	35.7551	40.1852	55.7774	32.1073	69.2916	37.1359	CYTONUC	0	0	-0.180977	0.330636	1	-0.301329	0.154266	1	-0.313	0.0319961	0.240976	-0.209914	0.0863438	0.333565	-0.243411	0.0758529	0.517999	-0.276187	0.0194979	0.0742717
CALD1	33.3318	36.8513	31.6503	41.5789	25.8765	32.4685	32.5363	41.9713	CYTONUC	0	0	0.074678	0.852276	1	-0.174134	0.289752	1	-0.330406	0.0421967	0.269593	-0.370364	0.0145118	0.143323	-0.0612953	0.322316	0.772763	-0.352779	0.000226755	0.00296703
CALM1	72.1785	78.0283	73.9175	102.253	87.0763	86.5798	100.36	113.227	CYTONUC	0	0	-0.0343459	0.533888	1	-0.390079	0.0419948	0.810718	-0.204827	0.0537863	0.29819	-0.387112	0.00498943	0.0803863	-0.230025	0.0423075	0.43845	-0.298586	0.000191597	0.00259876
CALM2	283.314	326.966	253.391	305.541	458.956	305.3	482.543	324.912	CYTONUC	0	0	0.161038	1	1	0.0977771	0.936492	1	-0.0723038	0.135394	0.434461	-0.0898233	0.123078	0.388086	0.126801	0.968904	1	-0.0793279	0.0635585	0.167809
CALM3	88.4947	89.3464	82.9931	89.8688	101.092	70.9963	90.8497	78.0902	CYTONUC	0	0	0.0925999	0.893157	1	-0.00841035	0.653556	1	0.154114	0.565986	0.834343	-0.137398	0.125857	0.392744	0.0409692	0.627732	0.954582	0.0266382	0.158179	0.312201
CALR	6457.85	8046.55	4033.23	4916.7	4263.43	6668.26	2005.77	3191.13	SP	0	0	0.67912	0.046673	0.935233	0.710681	0.0164668	0.577834	1.08786	0.006661	0.121711	1.06324	0.000686273	0.0234469	0.696543	0.00121383	0.0506527	1.07279	0.000189475	0.00257752
CALU	209.925	205.995	220.014	205.08	701.941	381.758	303.777	190.161	SP	0	0	-0.0677202	0.416818	1	0.00642317	0.633281	1	1.20834	0.00157617	0.0621854	1.00544	0.00220056	0.0491342	-0.0314749	0.331978	0.780497	1.13356	1.54e-07	7.53e-06
CAMK1	42.6965	26.8593	38.2037	18.0109	39.3947	23.2968	44.4601	28.4232	CYTONUC	0	0	0.160408	1	1	0.576552	0.382576	1	-0.174509	0.225933	0.546783	-0.286936	0.172513	0.458692	0.307228	0.658451	0.961259	-0.217317	0.105688	0.237299
CAMK1D	2.50763	2.82453	3.22152	3.48453	2.45536	2.16012	3.61326	3.02589	CYTONUC	0	0	-0.361421	0.410807	1	-0.302953	0.425448	1	-0.557365	0.132269	0.432041	-0.486245	0.150299	0.432231	-0.330745	0.21126	0.687671	-0.524516	0.0282614	0.0968963
CAMK2B	3.14994	1.67545	2.99104	1.99313	2.31322	1.68176	2.0305	2.3558	CYTONUC	0	0	0.0746779	1	1	-0.250485	0.78435	1	0.188062	1	1	-0.486244	0.370139	0.678171	-0.0467065	0.756632	1	-0.134819	0.390072	0.575653
CAMK2D	13.4049	13.6569	14.8828	12.0053	13.3275	12.6465	15.9527	11.2372	CYTONUC	0	0	-0.150882	0.435085	1	0.185955	0.97848	1	-0.259398	0.113568	0.402163	0.170453	0.771211	0.970721	0.00928992	0.645893	0.961259	-0.0660051	0.194847	0.361013
CAMK2G	12.0727	8.94417	13.5107	9.82158	8.02143	8.28724	9.44988	6.63356	CYTONUC	0	0	-0.162361	0.565604	1	-0.135008	0.660255	1	-0.236436	0.364397	0.678548	0.32111	1	1	-0.150784	0.387132	0.815906	0.0200638	0.586286	0.751109
CAMK4	1.49854	1.43473	2.94076	2.02284	1.56513	1.00581	1.80317	2.04935	CYTONUC	0	0	-0.972627	0.0404553	0.927622	-0.495598	0.276947	1	-0.204256	0.447274	0.750552	-1.02681	0.022103	0.174861	-0.758873	0.0169886	0.298073	-0.583511	0.0157935	0.0645111
CAMKK1	4.42118	4.61281	1.61468	2.86924	5.99405	7.78181	5.26148	6.54043	CYTONUC	0	0	1.45319	0.160688	1	0.684975	0.500063	1	0.188062	0.933331	1	0.25072	1	1	1.0106	0.113181	0.572017	0.223122	0.716882	0.856266
CAMKK2	2.7597	2.54057	3.62836	1.97008	3.53362	3.49733	5.47369	2.17735	CYTONUC	0	0	-0.394807	0.445059	1	0.366899	0.875986	1	-0.631366	0.09625	0.373862	0.68368	0.603748	0.867148	-0.0789593	0.721173	0.989769	-0.121937	0.605644	0.765496
CAMLG	20.8823	17.0994	28.6997	14.836	30.6706	26.6573	28.3391	28.5345	TM	2	3	-0.458754	0.147169	1	0.204842	0.988584	1	0.114061	0.621894	0.871988	-0.0981747	0.286197	0.595023	-0.196895	0.27509	0.735377	0.0114785	0.202236	0.371162
CAMSAP1	3.86867	4.03635	4.52125	4.01708	4.22512	3.81322	5.37129	2.86154	CYTONUC	0	0	-0.224882	0.486446	1	0.00690272	0.868295	1	-0.346275	0.167465	0.474723	0.414219	0.91501	1	-0.111185	0.479175	0.866339	-0.0344897	0.534267	0.707432
CAMSAP2	4.20825	5.81115	3.53489	4.64279	4.27902	5.4812	5.21675	4.3578	CYTONUC	0	0	0.251556	0.986308	1	0.32383	0.74795	1	-0.28587	0.230973	0.551628	0.330891	1	1	0.293032	0.683809	0.973538	0.027709	0.425385	0.607112
CAMSAP3	5.93974	6.54436	9.93733	7.8747	9.69324	8.54294	7.29306	7.07135	CYTONUC	0	0	-0.742458	0.0723202	1	-0.266973	0.430673	1	0.410454	1	1	0.272747	1	1	-0.51276	0.0528492	0.466527	0.344304	1	1
CAMTA1	2.29596	1.60285	2.45266	1.08958	5.62027	3.15211	2.96003	2.20773	CYTONUC	0	0	-0.0952469	0.784383	1	0.55687	0.680769	1	0.925027	0.335083	0.655786	0.513755	0.772812	0.971547	0.138375	1	1	0.763429	0.193761	0.359576
CAMTA2	2.41604	1.54211	2.52358	2.03834	2.60225	1.32678	3.11484	2.01343	CYTONUC	0	0	-0.0628259	0.921554	1	-0.402488	0.614053	1	-0.259398	0.49908	0.790203	-0.601722	0.326062	0.640236	-0.204813	0.545773	0.901772	-0.384297	0.250785	0.427949
CAND1	65.7581	80.8269	72.8815	99.9686	63.0287	70.7379	74.1803	92.9988	CYTONUC	0	0	-0.148383	0.270068	1	-0.30664	0.0742544	0.918732	-0.235028	0.0345207	0.24749	-0.394729	0.00315566	0.0619366	-0.237784	0.0339199	0.403425	-0.321677	3.58e-05	0.00069644
CAND2	8.08752	5.41188	7.92727	7.9237	7.40805	6.20829	8.40863	3.17758	CYTONUC	0	0	0.0288742	0.8797	1	-0.550045	0.151919	1	-0.182776	0.319614	0.640995	0.966267	0.229474	0.531461	-0.231676	0.218158	0.692841	0.232931	0.818145	0.925969
CANT1	21.5857	27.6101	28.9558	22.2581	64.4139	49.2347	26.5038	23.0624	TM	2	1	-0.423775	0.111935	1	0.310865	0.667587	1	1.28117	0.00824262	0.132799	1.09413	0.00729505	0.100567	-0.0580001	0.496258	0.879199	1.19715	5.74e-05	0.00101364
CANX	1680.77	1826.46	1424.16	1493.08	2671.67	2369.45	1240.58	1250.79	SP+TM	1	1	0.23902	0.827273	1	0.290756	0.567462	1	1.10672	0.00513815	0.11044	0.921708	0.00613305	0.0910499	0.265731	0.513847	0.897306	1.0168	7.77e-05	0.00129506
CAP1	134.478	152.966	149.696	165.583	119.22	143.874	158.145	169.501	CYTONUC	0	0	-0.15466	0.286371	1	-0.114348	0.355219	1	-0.407627	0.00919746	0.140232	-0.236492	0.0320731	0.210069	-0.133348	0.151733	0.62031	-0.316565	0.00023842	0.00307622
CAP2	18.3545	18.8746	21.6889	18.9262	9.58501	16.0525	12.6204	17.5184	CYTONUC	0	0	-0.240824	0.353401	1	-0.00393888	0.780431	1	-0.396901	0.166067	0.472641	-0.12607	0.285069	0.594792	-0.125586	0.348644	0.791786	-0.233362	0.0294143	0.099598
CAPN1	30.0766	24.6119	28.5594	15.9405	30.2049	27.528	29.8275	27.6848	CYTONUC	0	0	0.074678	0.887165	1	0.626658	0.201392	1	0.0181364	0.400338	0.713081	-0.00819784	0.367798	0.677788	0.297436	0.573156	0.921825	0.00551983	0.176681	0.336488
CAPN15	3.41705	3.3105	4.17173	2.88286	2.86786	3.1275	5.66406	2.97281	CYTONUC	0	0	-0.287892	0.552409	1	0.199548	1	1	-0.981863	0.0364017	0.248691	0.0731824	0.826033	0.999717	-0.0684799	0.709888	0.984338	-0.526663	0.101328	0.229906
CAPN2	59.1912	58.82	65.2923	67.2814	39.9109	48.6606	57.1192	53.1675	CYTONUC	0	0	-0.141531	0.345701	1	-0.193902	0.252077	1	-0.517195	0.00768367	0.128864	-0.127791	0.131244	0.40205	-0.167871	0.122192	0.582069	-0.316346	0.00184506	0.01415
CAPN7	17.5608	8.75682	19.0199	7.63926	7.7914	7.78524	12.3813	10.2019	CYTONUC	0	0	-0.115146	0.501809	1	0.196974	1	1	-0.668203	0.029349	0.232782	-0.39003	0.0998059	0.353867	-0.0185993	0.533006	0.901772	-0.535865	0.00515254	0.0296177
CAPNS1	651.386	588.009	600.051	665.768	721.631	640.35	693.302	614.629	CYTONUC	0	0	0.118426	0.934789	1	-0.179181	0.212361	1	0.0577776	0.295905	0.621617	0.0591456	0.331779	0.645173	-0.0304359	0.300732	0.758718	0.0584206	0.13903	0.285582
CAPRIN1	113.592	121.875	129.023	138.183	77.3274	106.541	110.741	130.517	CYTONUC	0	0	-0.183769	0.219228	1	-0.181185	0.215794	1	-0.518144	0.00196885	0.0670568	-0.292834	0.0138654	0.138864	-0.182432	0.074113	0.515067	-0.391909	1.41e-05	0.000320304
CAPRIN2	1.85543	1.05739	0.755069	0.670871	1.81675	0.9704	1.3669	1.18941	CYTONUC	0	0	1.29707	0.423272	1	0.656406	0.906251	1	0.410454	1	1	-0.293601	0.741476	0.954265	1.0305	0.365358	0.802092	0.124726	0.918712	0.992339
CAPZA1	90.5658	94.46	79.2711	99.8847	68.8618	72.2405	77.6229	74.9225	CYTONUC	0	0	0.192172	1	1	-0.0805601	0.463484	1	-0.172778	0.110915	0.39919	-0.052592	0.218104	0.514464	0.0465118	0.626975	0.954057	-0.112497	0.0290316	0.0986244
CAPZA2	25.8947	23.6652	21.459	18.0731	20.745	25.2086	26.1005	25.9559	CYTONUC	0	0	0.271075	0.820213	1	0.388925	0.475211	1	-0.331313	0.0520056	0.294487	-0.0421452	0.260776	0.565394	0.32615	0.468191	0.866339	-0.179896	0.0172005	0.0688614
CAPZB	148.685	150.414	197.253	157.852	137.227	126.97	152.251	132.254	CYTONUC	0	0	-0.407787	0.0525032	0.984461	-0.0696306	0.480919	1	-0.149889	0.107393	0.394485	-0.0588239	0.192659	0.486337	-0.247621	0.0508434	0.465428	-0.106841	0.0330949	0.108682
CARD10	1.74124	0.926165	2.75567	2.93806	4.54653	1.32808	5.61216	1.86036	CYTONUC	0	0	-0.662288	0.425797	1	-1.66552	0.053192	0.846684	-0.303792	0.341556	0.659615	-0.486244	0.48523	0.776228	-1.09394	0.0337228	0.40207	-0.347104	0.399309	0.582021
CARD8	2.01629	0.965218	1.53166	1.36087	1.38199	0.738173	2.59947	1.55104	CYTONUC	0	0	0.396606	0.944045	1	-0.495598	0.612184	1	-0.911474	0.1447	0.446786	-1.07121	0.168351	0.455023	0.0437122	0.91272	1	-0.969117	0.0428404	0.129401
CARHSP1	12.2588	13.2737	14.1347	14.036	15.4327	17.2307	16.3688	15.9975	CYTONUC	0	0	-0.20543	0.499056	1	-0.0805601	0.685178	1	-0.0849571	0.39198	0.704297	0.10713	0.687285	0.92022	-0.141863	0.394944	0.822562	0.0131802	0.280315	0.460432
CARM1	39.4663	25.4216	41.6011	19.8557	36.871	21.872	32.2092	21.3539	CYTONUC	0	0	-0.0760009	0.513266	1	0.356504	0.586919	1	0.195014	0.710719	0.940004	0.034587	0.472819	0.767818	0.0783773	0.793719	1	0.133178	0.63427	0.790406
CARMIL1	5.65525	5.55328	8.05494	4.22064	6.1763	4.97695	7.01051	6.83225	CYTONUC	0	0	-0.510284	0.168628	1	0.395878	0.686229	1	-0.182776	0.319614	0.640995	-0.457099	0.0927635	0.344986	-0.131195	0.479603	0.866339	-0.311667	0.0399484	0.123402
CARNMT1	5.32232	5.36389	6.11779	4.7266	4.66282	4.10216	5.77828	4.48928	CYTONUC	0	0	-0.200956	0.592758	1	0.182474	1	1	-0.309438	0.31954	0.640995	-0.130101	0.504131	0.785976	-0.0212004	0.74416	1	-0.228272	0.209497	0.37995
CARS2	74.6461	45.5736	57.3208	34.5002	38.1341	23.1696	31.7998	24.1339	CYTONUC	0	0	0.381009	0.567818	1	0.401592	0.499141	1	0.262062	0.907331	1	-0.0588239	0.40098	0.707962	0.388777	0.374746	0.810657	0.132257	0.604632	0.764684
CASC3	26.069	30.3423	24.7539	24.3223	29.7299	26.1056	26.4918	31.2602	CYTONUC	0	0	0.074678	0.881354	1	0.319047	0.626889	1	0.166366	0.653338	0.89864	-0.259969	0.0668238	0.293182	0.200958	0.833545	1	-0.0486902	0.0511457	0.145779
CASD1	3.94544	2.66358	3.74641	3.07259	6.53773	4.44444	3.52149	2.72376	TM	2	15	0.0746783	1	1	-0.206091	0.754346	1	0.892606	0.5215	0.799689	0.7064	0.608495	0.867148	-0.0451243	0.737793	0.99739	0.814332	0.266694	0.447258
CASK	18.2339	17.1342	18.8531	18.3461	20.3667	17.3069	21.4182	16.7972	CYTONUC	0	0	-0.0481787	0.553193	1	-0.0985941	0.454489	1	-0.072629	0.19705	0.515023	0.043125	0.395865	0.703946	-0.0728227	0.304662	0.762601	-0.0206031	0.138306	0.284727
CASKIN2	6.24251	4.02278	3.64775	5.8743	2.82111	4.39502	4.33357	5.07913	CYTONUC	0	0	0.775118	0.316885	1	-0.546224	0.196412	1	-0.619293	0.169811	0.476562	-0.208711	0.347066	0.662032	0.10843	0.87343	1	-0.383383	0.0521328	0.147663
CASP2	19.8402	15.5967	11.9131	13.2924	13.713	13.0852	6.77083	12.5315	CYTONUC	0	0	0.735876	0.161424	1	0.230642	0.889715	1	1.01814	0.220018	0.543243	0.0623754	0.575406	0.848546	0.491514	0.248435	0.714117	0.473359	1	1
CASP3	20.7485	19.4332	19.2735	25.4962	20.3161	19.4031	23.2606	25.1558	CYTONUC	0	0	0.106387	0.993402	1	-0.391762	0.162609	1	-0.195267	0.215582	0.534712	-0.3746	0.0626954	0.283737	-0.155986	0.251349	0.719115	-0.285658	0.013738	0.0583267
CASP6	6.57121	6.99045	6.93302	6.15992	13.5834	7.3509	9.41314	4.6805	CYTONUC	0	0	-0.077325	0.924888	1	0.182474	1	1	0.529098	0.954909	1	0.651258	0.768582	0.970311	0.0507448	0.986321	1	0.570826	0.487547	0.661099
CASP7	9.49728	6.85575	7.30043	6.86791	13.7276	9.10642	9.32892	7.53777	CYTONUC	0	0	0.379533	0.823224	1	-0.00255764	0.931477	1	0.557295	0.838872	1	0.272747	1	1	0.206887	1	1	0.437007	0.792786	0.909182
CASP8	13.0342	13.9741	18.5651	13.7457	12.7626	17.5218	16.8042	16.1889	CYTONUC	0	0	-0.510285	0.135133	1	0.0237765	0.873643	1	-0.396901	0.117951	0.407875	0.114147	0.688648	0.921724	-0.258609	0.200244	0.679072	-0.123589	0.11784	0.254172
CASP8AP2	8.95834	10.7912	10.1744	9.188	7.22369	8.84229	8.60543	12.4988	CYTONUC	0	0	-0.183634	0.418414	1	0.23203	0.874946	1	-0.252511	0.178322	0.49095	-0.499301	0.0182418	0.160334	0.0285634	0.74719	1	-0.393525	0.00129892	0.0109993
CAST	30.291	42.3994	32.7998	45.9552	46.3107	41.8294	47.2737	43.9458	CYTONUC	0	0	-0.1148	0.430598	1	-0.116184	0.397034	1	-0.0296921	0.238657	0.562596	-0.0712077	0.18522	0.476744	-0.115607	0.242133	0.712175	-0.0495435	0.0591561	0.160172
CASZ1	1.65408	1.91957	1.57063	2.15667	3.09196	4.26648	2.52021	2.31347	CYTONUC	0	0	0.0746783	1	1	-0.168023	0.715296	1	0.294977	1	1	0.882989	0.253307	0.558766	-0.0607362	0.725147	0.991552	0.606278	0.490037	0.663603
CAT	35.9318	33.2385	39.064	29.4359	35.1829	28.5974	38.268	28.3752	CYTONUC	0	0	-0.120578	0.480995	1	0.175279	1	1	-0.121267	0.230519	0.551628	0.0112545	0.44313	0.740344	0.0140509	0.64453	0.961259	-0.0633478	0.178911	0.339221
CAV1	26.2313	25.967	31.3657	25.4092	31.3923	38.2358	40.081	28.6486	CYTONUC	0	0	-0.257897	0.299246	1	0.0313327	0.844796	1	-0.352507	0.0633172	0.317708	0.416458	0.78918	0.982656	-0.121248	0.332031	0.780497	0.0187379	0.336174	0.521224
CAV2	8.4842	4.1904	3.83629	2.38595	5.14265	2.95819	5.72949	2.07191	CYTONUC	0	0	1.14507	0.151363	1	0.812525	0.478141	1	-0.155893	0.563208	0.831351	0.513755	0.983468	1	1.02643	0.0911224	0.543566	0.0543402	1	1
CAVIN1	22.7246	20.7971	19.6742	18.0442	37.6302	25.6928	36.6216	23.5651	CYTONUC	0	0	0.207945	0.996713	1	0.204842	0.937256	1	0.0391981	0.387786	0.702612	0.124713	0.636445	0.879562	0.206461	0.892576	1	0.0732861	0.468658	0.649642
CBFA2T2	2.77559	3.19872	4.2462	3.51251	4.37857	4.65738	7.95195	5.04129	CYTONUC	0	0	-0.613378	0.163568	1	-0.135008	0.660255	1	-0.860848	0.00737447	0.127229	-0.114276	0.353112	0.667599	-0.377045	0.16304	0.6326	-0.524014	0.0113106	0.0510954
CBFB	31.9118	34.6635	32.4925	30.8155	26.7291	23.5772	28.254	25.3863	CYTONUC	0	0	-0.026016	0.650279	1	0.169763	1	1	-0.080044	0.275697	0.597518	-0.106656	0.238562	0.539987	0.0726006	0.822724	1	-0.0925777	0.0893463	0.210469
CBL	3.31163	3.15357	3.75319	3.7853	3.4518	3.71542	4.95808	3.90341	CYTONUC	0	0	-0.180579	0.515992	1	-0.263424	0.38266	1	-0.522432	0.0570983	0.302774	-0.0712079	0.386968	0.695568	-0.221583	0.236763	0.70899	-0.306135	0.0430044	0.129727
CBLB	2.14158	2.27821	3.38925	2.10792	2.62118	2.28679	2.99108	2.5169	CYTONUC	0	0	-0.662287	0.218666	1	0.112085	1	1	-0.19045	0.481469	0.775574	-0.138322	0.528964	0.806903	-0.314708	0.344008	0.788797	-0.166396	0.287686	0.468717
CBLL1	11.0716	11.4596	12.2179	16.157	23.4396	11.7767	22.761	12.4684	CYTONUC	0	0	-0.142133	0.544246	1	-0.495598	0.0995806	0.961955	0.042384	0.440947	0.743526	-0.0823481	0.346169	0.662032	-0.332689	0.0831568	0.530283	-0.00053897	0.427171	0.60863
CBR1	138.266	122.923	141.607	120.817	122.813	108.471	103.135	110.794	CYTONUC	0	0	-0.0344437	0.581367	1	0.024933	0.761299	1	0.251934	0.825598	1	-0.0305657	0.276358	0.584116	-0.00680349	0.484986	0.868449	0.112538	0.248057	0.424534
CBR3	27.4949	18.1217	27.243	14.1197	15.2167	18.6002	27.7414	20.6908	CYTONUC	0	0	0.0132774	0.891533	1	0.360012	0.83903	1	-0.866386	0.05353	0.298018	-0.15367	0.457197	0.754314	0.141229	1	1	-0.518222	0.0482098	0.140834
CBR4	12.1385	15.7722	17.7832	16.0928	24.4501	20.3152	28.1688	16.8966	CYTONUC	0	0	-0.550927	0.098295	1	-0.0290298	0.728055	1	-0.204256	0.144829	0.446786	0.265827	1	1	-0.279445	0.152252	0.62031	-0.00963808	0.365628	0.550107
CBX1	60.074	50.3067	60.815	47.7505	44.7241	51.3481	51.8463	43.2842	CYTONUC	0	0	-0.017686	0.632621	1	0.0752346	0.909445	1	-0.213189	0.113451	0.402163	0.246471	0.929349	1	0.0239224	0.593774	0.936612	0.0142112	0.211098	0.382031
CBX2	15.4672	12.7519	11.26	8.482	12.3683	6.37045	13.6263	7.27116	CYTONUC	0	0	0.458007	0.513094	1	0.588234	0.284141	1	-0.139743	0.263609	0.589326	-0.190789	0.298096	0.609052	0.515404	0.201511	0.680246	-0.1573	0.227158	0.40204
CBX3	181.763	207.369	170.396	187.046	165.505	171.659	188.065	189.25	CYTONUC	0	0	0.0931744	0.873846	1	0.148811	1	1	-0.184356	0.0693826	0.329452	-0.140749	0.0837098	0.328513	0.122556	0.964241	1	-0.162319	0.00608969	0.0332996
CBX4	12.4879	14.2335	15.2459	14.2984	22.7084	12.2461	31.0496	10.2926	CYTONUC	0	0	-0.287892	0.382836	1	-0.00655949	0.821087	1	-0.451349	0.0443972	0.275007	0.25072	1	1	-0.144883	0.395905	0.824009	-0.242136	0.254481	0.432334
CBX5	12.5176	11.5299	13.5289	12.9648	11.7585	10.5254	10.3651	13.5697	CYTONUC	0	0	-0.11209	0.428078	1	-0.169218	0.326492	1	0.181961	0.669438	0.908269	-0.366506	0.0209185	0.17089	-0.139763	0.181475	0.653648	-0.103108	0.0157867	0.0645111
CBX6	21.8816	25.9514	18.9059	21.1218	12.5465	22.5533	9.40349	20.2193	CYTONUC	0	0	0.210882	0.967419	1	0.297077	0.65278	1	0.416013	0.999946	1	0.157611	0.679589	0.912753	0.257007	0.635484	0.958272	0.244758	0.275839	0.457361
CBX8	7.94936	4.05913	3.92514	5.3653	5.60424	5.52956	9.42869	3.66905	CYTONUC	0	0	1.01809	0.169061	1	-0.402488	0.407076	1	-0.750538	0.0484972	0.285219	0.591758	0.707551	0.93485	0.370236	0.781042	1	-0.234372	0.401263	0.582021
CBY1	7.41594	5.91681	2.64069	8.60282	20.8764	12.7266	16.7315	4.75396	CYTONUC	0	0	1.48972	0.298059	1	-0.539992	0.470674	1	0.319306	1	1	1.42065	0.138584	0.411756	0.245881	1	1	0.645229	0.21156	0.382375
CC2D1A	20.6558	21.2648	19.9302	22.2049	16.9631	23.1744	25.3416	20.5027	CYTONUC	0	0	0.0515944	0.852451	1	-0.0624128	0.61114	1	-0.579104	0.0173278	0.18406	0.17672	0.773822	0.972685	-0.00736252	0.563675	0.91441	-0.191789	0.0528824	0.148997
CC2D1B	7.15403	6.04359	5.99395	6.74571	4.73862	5.00715	7.32432	5.1256	CYTONUC	0	0	0.25525	0.953114	1	-0.158563	0.554559	1	-0.628226	0.0582283	0.305624	-0.0337329	0.526453	0.806248	0.0509525	0.772105	1	-0.353288	0.0691517	0.177408
CCAR1	44.0538	44.9572	38.4266	41.9208	23.8249	38.211	30.7093	44.6595	CYTONUC	0	0	0.197162	0.988767	1	0.100887	0.96149	1	-0.366204	0.0376584	0.253422	-0.22498	0.0562904	0.270002	0.147733	1	1	-0.280864	0.000625645	0.00635524
CCAR2	65.6065	49.12	70.1969	51.1387	43.9898	38.726	48.7266	45.4092	CYTONUC	0	0	-0.0975683	0.39607	1	-0.0581053	0.510344	1	-0.147542	0.111378	0.400142	-0.22968	0.0507065	0.258243	-0.0808042	0.230942	0.702858	-0.18658	0.00856217	0.0424625
CCDC102A	7.35839	5.87088	7.453	3.72483	3.36234	5.38788	8.22179	2.83024	CYTONUC	0	0	-0.0184314	0.907671	1	0.656405	0.563849	1	-1.28999	0.0339608	0.24749	0.928792	0.479884	0.774908	0.243094	0.922721	1	-0.33692	0.482266	0.656816
CCDC106	5.38754	3.82084	7.38943	5.05033	9.96435	4.931	12.3481	3.06992	CYTONUC	0	0	-0.455837	0.488035	1	-0.402488	0.614053	1	-0.309438	0.31954	0.640995	0.68368	0.789047	0.982623	-0.43394	0.294592	0.753064	-0.0497527	0.958432	1
CCDC107	12.2702	10.5428	11.6512	10.352	19.4079	16.4137	18.2528	8.47082	SP+TM	1	1	0.0746781	1	1	0.0263551	1	1	0.0885258	0.761891	0.961996	0.954327	0.319511	0.633686	0.0521447	0.92574	1	0.422714	0.5959	0.758749
CCDC112	18.4929	11.9631	13.7632	19.8186	24.9589	16.9258	16.1092	19.5444	CYTONUC	0	0	0.42615	0.649781	1	-0.728258	0.0460095	0.822842	0.631668	0.640575	0.884527	-0.207529	0.216424	0.513883	-0.140953	0.2919	0.750702	0.232376	0.593228	0.756979
CCDC113	3.62076	1.98606	1.50417	2.10012	2.65897	2.48545	2.9175	0.870403	CYTONUC	0	0	1.26732	0.16815	1	-0.0805602	0.914879	1	-0.133867	0.612411	0.862346	1.51375	0.162722	0.447448	0.637467	0.455146	0.862543	0.441609	0.548609	0.720793
CCDC115	6.06973	7.53314	6.40393	9.67271	8.58465	9.25899	5.21687	5.18797	CYTONUC	0	0	-0.0773249	0.924888	1	-0.360668	0.494067	1	0.718576	0.828619	1	0.835683	0.492411	0.779244	-0.241054	0.465512	0.866339	0.778155	0.441848	0.623406
CCDC117	8.72809	7.44396	10.2883	8.37929	12.6719	6.88662	9.31245	9.06794	CYTONUC	0	0	-0.237266	0.44476	1	-0.170758	0.564507	1	0.444401	0.978114	1	-0.396978	0.127137	0.394703	-0.207033	0.282375	0.743159	0.0896309	0.420798	0.601492
CCDC12	46.1078	47.8232	49.2546	40.8447	33.8601	39.0356	52.0133	28.0794	CYTONUC	0	0	-0.095247	0.612553	1	0.227562	0.918596	1	-0.619293	0.0374604	0.252756	0.475281	0.76549	0.969049	0.060086	0.848527	1	-0.135835	0.309721	0.489817
CCDC120	1.72057	1.0982	1.96052	2.03222	1.6847	1.88972	2.21821	0.88237	CYTONUC	0	0	-0.188356	0.941265	1	-0.887915	0.419276	1	-0.396901	0.63814	0.881953	1.09872	0.605159	0.867148	-0.502317	0.394802	0.822562	0.205172	1	1
CCDC121	1.72779	1.37852	0.820315	0.364421	1.69178	1.97673	2.22753	2.21519	CYTONUC	0	0	1.07468	0.757497	1	1.91944	0.482693	1	-0.396901	0.723953	0.943052	-0.164317	0.795578	0.985707	1.39064	0.319299	0.77231	-0.276249	0.468794	0.649642
CCDC124	210.323	206.382	202.009	214.155	169.249	204.67	177.654	233.235	CYTONUC	0	0	0.0581899	0.797986	1	-0.0533387	0.534939	1	-0.0699197	0.206537	0.525937	-0.188483	0.0715353	0.303574	0.00187536	0.486903	0.870113	-0.136021	0.00682111	0.0360908
CCDC126	4.83012	4.23908	4.58646	4.48252	24.1202	4.8629	8.71801	5.5734	TM	2	1	0.0746779	1	1	-0.0805602	0.914879	1	1.46817	0.040501	0.264213	-0.196739	0.524067	0.803269	3.43e-05	0.865952	1	1.02006	0.0454638	0.135286
CCDC127	4.75519	5.02439	5.73567	5.85507	6.292	5.52853	4.63934	4.11932	CYTONUC	0	0	-0.270457	0.348726	1	-0.220738	0.391686	1	0.4396	0.973674	1	0.424487	0.833504	1	-0.245127	0.1769	0.648688	0.432512	0.764116	0.889293
CCDC130	8.68568	6.43487	4.71287	4.18733	3.03737	2.27133	7.19863	4.7725	CYTONUC	0	0	0.882033	0.409384	1	0.61988	0.64052	1	-1.2449	0.0914599	0.36713	-1.07121	0.168351	0.455023	0.764601	0.285036	0.745567	-1.17313	0.0230749	0.0838956
CCDC134	5943.37	3148.56	193.024	109.961	37.4113	24.9786	26.4419	8.90651	SP	0	0	4.94443	9.24e-177	8.56e-173	4.83963	1.41e-186	1.31e-182	0.500652	0.727282	0.943052	1.48776	7.09e-05	0.00501278	4.90727	0	0	0.819669	0.000584364	0.00613086
CCDC136	4.89327	2.19605	2.03281	1.80613	4.49182	2.79914	5.91428	1.96051	TM	2	1	1.26732	0.16815	1	0.28201	1	1	-0.396901	0.27337	0.596845	0.513755	0.939471	1	0.884939	0.24413	0.712175	-0.111132	0.752954	0.881507
CCDC137	21.6399	20.4458	20.0075	16.3351	20.0736	21.891	15.4178	18.6179	CYTONUC	0	0	0.113152	1	1	0.32383	0.74795	1	0.380707	1	1	0.233647	0.960001	1	0.211669	0.896472	1	0.302126	0.830833	0.93375
CCDC138	19.0847	18.3502	23.698	23.1196	11.4997	14.7802	12.6178	21.6451	CYTONUC	0	0	-0.312345	0.285533	1	-0.333326	0.244984	1	-0.133867	0.422722	0.729613	-0.550375	0.0322425	0.210619	-0.322668	0.094253	0.551511	-0.382689	0.00534943	0.0304032
CCDC14	9.24165	6.91261	7.67852	6.09132	3.95895	6.87255	5.21266	3.33243	CYTONUC	0	0	0.267323	0.938096	1	0.182474	1	1	-0.396901	0.292058	0.616737	1.04427	0.179159	0.469778	0.230403	0.919752	1	0.342065	0.861898	0.955555
CCDC15	1.87782	2.49703	2.37745	2.37638	1.53223	3.72384	1.61396	2.40754	CYTONUC	0	0	-0.340359	0.736375	1	0.0714431	1	1	-0.0749727	0.934329	1	0.629232	0.750698	0.958411	-0.119861	0.778364	1	0.38625	1	1
CCDC167	45.8861	24.9615	29.7078	26.395	22.4649	28.6349	29.579	29.4151	TM	2	1	0.627219	0.502505	1	-0.0805601	0.854756	1	-0.396901	0.362739	0.677081	-0.0387862	0.64728	0.889059	0.336648	0.818299	1	-0.207255	0.232642	0.408955
CCDC174	4.86955	10.0367	8.47715	11.6401	11.9201	10.028	12.556	12.2263	CYTONUC	0	0	-0.799791	0.13351	1	-0.213827	0.495249	1	-0.074973	0.445804	0.749533	-0.285947	0.19879	0.49505	-0.432521	0.137262	0.602803	-0.175207	0.10751	0.240024
CCDC18	4.51909	2.00309	3.33754	2.54174	1.22914	3.217	1.2947	4.34542	CYTONUC	0	0	0.437248	0.776381	1	-0.343594	0.612311	1	-0.0749732	0.934329	1	-0.433778	0.216947	0.513883	0.149714	1	1	-0.343172	0.0590557	0.160172
CCDC186	2.74596	2.70636	2.76082	4.22454	3.16321	2.06975	3.33194	3.41703	CYTONUC	0	0	-0.00778415	0.903081	1	-0.642439	0.129097	0.998623	-0.074973	0.54464	0.816386	-0.723285	0.0625868	0.283588	-0.357463	0.172647	0.643684	-0.367039	0.0559655	0.154812
CCDC22	14.9776	14.8343	12.2603	16.5576	12.1369	18.9081	7.99016	14.5675	CYTONUC	0	0	0.288803	0.912912	1	-0.158563	0.554559	1	0.603099	0.821065	1	0.376251	0.949727	1	0.0489156	0.790075	1	0.460742	1	1
CCDC25	7.23652	6.0361	7.80849	7.49278	10.9506	6.92437	8.05735	9.27789	CYTONUC	0	0	-0.109747	0.698373	1	-0.311886	0.423985	1	0.442634	1	1	-0.422115	0.124876	0.391694	-0.205198	0.332766	0.781234	0.0442337	0.308835	0.489817
CCDC28B	27.0959	21.6184	14.034	14.5472	36.9828	18.7877	40.2258	25.265	CYTONUC	0	0	0.949147	0.148075	1	0.571517	0.43922	1	-0.121267	0.296649	0.621617	-0.427351	0.108744	0.368539	0.769277	0.0945884	0.551682	-0.23179	0.109733	0.242908
CCDC3	6.5146	5.89069	5.77356	2.19847	12.7576	6.36006	4.47938	3.61934	SP	0	0	0.174214	1	1	1.42194	0.111607	0.988963	1.50999	0.0973191	0.376199	0.813315	0.494985	0.781315	0.637936	0.307673	0.764043	1.23914	0.0340571	0.11082
CCDC32	14.0633	14.3372	10.3864	16.4789	14.5352	15.0169	10.0727	14.0237	CYTONUC	0	0	0.437248	0.776381	1	-0.200854	0.582475	1	0.529098	0.954909	1	0.0987173	0.790513	0.982995	0.0801774	0.910712	1	0.294441	0.815982	0.925472
CCDC34	19.7197	27.5333	10.1426	19.4097	23.3313	28.577	15.8895	20.0153	CYTONUC	0	0	0.959201	0.208956	1	0.504402	0.469581	1	0.554189	0.854106	1	0.513755	0.690834	0.922174	0.677134	0.140253	0.603743	0.531789	0.752713	0.881507
CCDC43	14.6731	19.8118	15.5406	19.045	31.4976	22.7273	29.1032	19.5359	CYTONUC	0	0	-0.0828632	0.710202	1	0.0569434	0.939668	1	0.114061	0.621894	0.871988	0.218299	0.922658	1	-0.0042068	0.717592	0.987342	0.156837	0.768818	0.892998
CCDC47	270.369	305.305	303.314	317.626	510.965	423.739	331.703	298.416	SP+TM	1	1	-0.165883	0.23744	1	-0.0570787	0.460098	1	0.623333	0.376206	0.690279	0.50585	0.411863	0.717694	-0.109202	0.171341	0.643415	0.568885	0.178078	0.338126
CCDC50	6.35993	7.05985	6.69552	6.53212	5.27973	5.18828	6.41695	6.47004	CYTONUC	0	0	-0.0741856	0.629034	1	0.112085	1	1	-0.281424	0.166609	0.473819	-0.318518	0.107157	0.366176	0.0208046	0.710912	0.98476	-0.299928	0.0195923	0.0745249
CCDC51	39.9902	32.497	37.9728	36.8624	27.5547	35.9236	39.1449	37.0291	TM	2	3	0.074678	0.914662	1	-0.181843	0.434836	1	-0.506526	0.0501234	0.289165	-0.0437269	0.368257	0.677832	-0.0459919	0.464371	0.866339	-0.263034	0.0284353	0.0971937
CCDC58	44.739	54.2035	44.0555	51.7245	56.7862	42.4645	51.2702	58.4217	CYTONUC	0	0	0.0222106	0.88521	1	0.0675385	0.967506	1	0.147419	0.760455	0.961624	-0.46025	0.0769338	0.315494	0.046866	0.836573	1	-0.144309	0.087564	0.207451
CCDC59	48.1732	39.6361	40.0252	32.3868	58.2244	37.8908	53.3728	51.1471	CYTONUC	0	0	0.267323	0.87091	1	0.291409	0.759599	1	0.12552	0.596733	0.853806	-0.432806	0.032051	0.210069	0.278145	0.693819	0.97793	-0.120941	0.0560221	0.154833
CCDC6	12.2908	8.14413	11.0773	9.8421	11.6267	8.00796	8.86285	10.0156	CYTONUC	0	0	0.149966	1	1	-0.273205	0.31411	1	0.391595	1	1	-0.322746	0.101541	0.357537	-0.0338075	0.464678	0.866339	0.0566573	0.236531	0.412737
CCDC61	6.56599	2.09547	3.74085	4.98557	4.50039	3.60576	4.23254	4.63001	CYTONUC	0	0	0.811644	0.571163	1	-1.25049	0.19058	1	0.0885259	1	1	-0.360714	0.538527	0.814783	-0.010781	0.790631	1	-0.128706	0.480448	0.656816
CCDC66	3.74934	3.88883	6.05234	2.84688	5.13967	4.80427	6.2839	3.12455	CYTONUC	0	0	-0.690857	0.244592	1	0.449955	0.812115	1	-0.289986	0.393506	0.704297	0.62067	0.742532	0.954265	-0.220452	0.548999	0.901772	0.0798604	0.933034	1
CCDC71	6.6613	4.25177	7.59032	5.05794	4.56572	6.09683	9.44677	5.12425	CYTONUC	0	0	-0.188356	0.765596	1	-0.250485	0.78435	1	-1.04898	0.090541	0.36713	0.250721	1	1	-0.212881	0.545773	0.901772	-0.450548	0.250785	0.427949
CCDC77	23.3421	14.8988	20.1944	18.8177	14.2212	14.7175	10.0311	16.9585	CYTONUC	0	0	0.208979	1	1	-0.3369	0.290786	1	0.503563	0.932197	1	-0.204474	0.253327	0.558766	-0.0288078	0.512608	0.89617	0.100598	0.274765	0.456087
CCDC8	26.5448	15.0016	24.5055	12.7527	19.4936	12.8226	9.98153	14.4167	CYTONUC	0	0	0.11532	0.986909	1	0.234313	0.906515	1	0.965669	0.235651	0.559742	-0.169055	0.254403	0.559674	0.157163	1	1	0.405481	0.960323	1
CCDC80	1.42708	1.1386	0.967922	1.63398	2.99429	2.7989	0.91992	0.522757	SP	0	0	0.560105	0.69405	1	-0.521132	0.318382	1	1.70264	0.0593711	0.307306	2.42065	0.000532196	0.0198239	-0.0202256	0.721173	0.989769	2.00561	5.43e-05	0.00096979
CCDC82	5.2731	5.96012	7.09339	3.70729	8.60533	4.82627	4.53217	4.50707	CYTONUC	0	0	-0.427822	0.431515	1	0.684975	0.500063	1	0.925027	0.519818	0.79936	0.0987174	0.892081	1	0.0566496	1	1	0.571356	0.72744	0.864418
CCDC85B	22.2998	12.8497	8.23467	9.40683	21.835	13.6068	12.7776	10.3243	CYTONUC	0	0	1.43725	0.0949314	1	0.449955	0.812115	1	0.773024	0.692418	0.927764	0.398278	1	1	0.994531	0.12616	0.588992	0.617437	0.58476	0.750307
CCDC85C	0.864313	0.57466	0.820712	0.729194	1.6926	1.18661	1.39288	0.969613	CYTONUC	0	0	0.0746773	1	1	-0.343594	0.612311	1	0.281171	1	1	0.291363	1	1	-0.107142	0.643422	0.961259	0.285363	1	1
CCDC86	95.3916	104.392	73.4428	86.4605	77.6258	99.1067	88.9127	90.073	CYTONUC	0	0	0.377241	0.55097	1	0.271893	0.702238	1	-0.195854	0.102812	0.386861	0.137888	0.603684	0.867148	0.321236	0.441959	0.848386	-0.0182771	0.0827255	0.198887
CCDC88A	6.36223	3.51422	4.41478	4.4386	5.15142	3.02353	4.1012	4.31378	CYTONUC	0	0	0.52719	0.432654	1	-0.3369	0.290786	1	0.328924	1	1	-0.512717	0.05961	0.278075	0.157764	0.964486	1	-0.0417496	0.177512	0.337578
CCDC88C	5.39478	4.30422	4.67064	4.41754	5.59306	3.19494	5.72775	5.79774	CYTONUC	0	0	0.207945	1	1	-0.0374915	0.784263	1	-0.0343309	0.462607	0.761071	-0.859704	0.00860636	0.110172	0.0938449	0.895543	1	-0.391222	0.0137355	0.0583267
CCDC9	10.0058	12.2094	13.4132	11.4209	16.1366	17.2384	17.4526	8.67798	CYTONUC	0	0	-0.422822	0.342091	1	0.0963176	1	1	-0.113108	0.411573	0.72144	0.990193	0.168574	0.45515	-0.160776	0.480795	0.866339	0.353026	0.668241	0.819294
CCDC90B	2.96924	0.947602	1.69167	2.00404	2.32588	1.63058	1.53122	1.14205	TM	2	1	0.811644	0.571163	1	-1.08056	0.28519	1	0.603099	1	1	0.513755	1	1	0.0838372	0.935777	1	0.565605	0.811155	0.921803
CCDC91	14.3017	18.0361	14.8945	15.5689	17.6175	12.2453	13.68	16.5617	CYTONUC	0	0	-0.0585885	0.721341	1	0.212222	0.955241	1	0.364939	1	1	-0.435619	0.0842805	0.329441	0.0861475	0.950455	1	-0.0181891	0.175638	0.335141
CCDC93	4.88879	4.31843	4.80796	4.41913	7.86418	6.07257	6.75299	5.82018	CYTONUC	0	0	0.024052	0.883764	1	-0.0332542	0.806208	1	0.21977	0.851973	1	0.0612428	0.616512	0.867148	-0.00310978	0.692167	0.977345	0.148546	0.604771	0.764755
CCDC97	12.9016	16.2981	14.6329	13.6058	10.5272	15.0884	11.5508	13.095	CYTONUC	0	0	-0.181662	0.484583	1	0.260477	0.841167	1	-0.133867	0.369514	0.682455	0.204427	0.887945	1	0.0482794	0.844945	1	0.0556843	0.309457	0.489817
CCN1	53.4197	63.0956	44.2599	53.4636	164.611	98.2653	66.8448	37.9375	SP	0	0	0.27137	0.824837	1	0.238981	0.808682	1	1.30017	0.00298426	0.0845449	1.37306	0.000153279	0.00830394	0.253741	0.665503	0.965276	1.32699	5.85e-08	3.49e-06
CCN2	3.06169	10.1782	4.36086	6.88815	7.99434	10.2749	5.92086	5.23383	SP	0	0	-0.510285	0.565487	1	0.563296	0.518299	1	0.433174	1	1	0.973186	0.265702	0.56952	0.235094	0.832509	1	0.711768	0.39993	0.582021
CCN3	4.84385	3.09173	3.6796	4.49526	9.48578	7.9801	3.74691	6.21026	SP	0	0	0.396606	0.944045	1	-0.539992	0.470674	1	1.34006	0.249392	0.5736	0.361752	1	1	-0.0428588	0.767081	1	0.810731	0.476982	0.655259
CCNA2	67.293	82.0933	78.327	79.1159	67.5908	66.7563	74.4426	85.4409	CYTONUC	0	0	-0.219053	0.230284	1	0.0532956	0.818933	1	-0.139301	0.128416	0.424117	-0.356023	0.0149083	0.144499	-0.0757815	0.320826	0.77231	-0.251055	0.00151806	0.0123471
CCNB1	336.333	351.379	327.741	373.542	258.507	312.676	272.902	324.915	CYTONUC	0	0	0.0373327	0.699216	1	-0.0882443	0.392383	1	-0.0781825	0.134922	0.433332	-0.0553949	0.149816	0.431827	-0.0281939	0.343714	0.788797	-0.0657527	0.0121385	0.0538302
CCNB2	112.248	104.27	111.154	117.699	98.9179	98.3336	94.0643	106.393	CYTONUC	0	0	0.0141365	0.697806	1	-0.174775	0.303546	1	0.0725842	0.436978	0.739796	-0.113643	0.154232	0.437078	-0.0799297	0.275805	0.735377	-0.0232566	0.0594315	0.160564
CCNC	16.6239	5.74745	15.2591	6.54502	9.22385	9.12911	9.28722	10.6567	CYTONUC	0	0	0.123588	1	1	-0.187475	0.737397	1	-0.00987782	0.67244	0.908269	-0.223211	0.356664	0.670074	0.0370505	0.74416	1	-0.119934	0.213721	0.385197
CCND1	11.2604	11.0055	15.5039	11.4001	21.7758	15.4593	17.4207	15.5196	CYTONUC	0	0	-0.461375	0.138072	1	-0.0508129	0.703342	1	0.321917	1	1	-0.00561925	0.412372	0.717763	-0.272982	0.148391	0.616635	0.176805	0.580901	0.747218
CCND2	31.42	22.7228	27.2178	18.1371	48.3965	21.1897	45.4823	20.9662	CYTONUC	0	0	0.207128	0.962128	1	0.3252	0.590511	1	0.0895988	0.40433	0.71606	0.0153013	0.351555	0.665605	0.25551	0.690769	0.977345	0.0665666	0.615928	0.77348
CCND3	10.0107	5.6379	16.2156	7.4521	11.5318	12.9352	12.1469	8.30477	CYTONUC	0	0	-0.69584	0.124311	1	-0.402488	0.489519	1	-0.0749729	0.54464	0.816386	0.639286	0.588886	0.856858	-0.596886	0.0628868	0.491787	0.258614	1	1
CCNDBP1	13.5766	15.7065	16.1146	16.0358	18.611	19.2604	15.753	15.2306	CYTONUC	0	0	-0.24725	0.365776	1	-0.029934	0.723844	1	0.240529	0.870422	1	0.338668	1	1	-0.13477	0.346283	0.790511	0.289606	0.910261	0.986231
CCNE1	18.3169	12.6656	20.8714	22.665	10.7611	9.50002	20.4661	11.742	CYTONUC	0	0	-0.188356	0.510587	1	-0.839552	0.029565	0.727555	-0.927416	0.017408	0.18406	-0.305673	0.282534	0.590169	-0.490771	0.0334698	0.400339	-0.668711	0.0160192	0.0650028
CCNE2	11.7605	18.4187	15.3033	17.6391	3.83847	6.37864	3.36935	14.5196	CYTONUC	0	0	-0.379888	0.280672	1	0.0623979	0.935333	1	0.188062	1	1	-1.18668	0.00193255	0.0453245	-0.126387	0.435877	0.841592	-0.808085	0.00024817	0.00316673
CCNF	23.1275	15.0768	21.693	13.8011	9.9419	14.7141	13.4539	10.1249	CYTONUC	0	0	0.09238	0.925897	1	0.127548	1	1	-0.436429	0.0821723	0.353974	0.53929	0.574968	0.848169	0.106156	0.871325	1	0.064449	0.500956	0.674249
CCNG1	32.2179	44.0102	41.7173	43.6548	54.0113	46.9124	52.8645	42.871	CYTONUC	0	0	-0.372781	0.146192	1	0.0116984	0.750534	1	0.0309605	0.375897	0.690279	0.129968	0.625045	0.870971	-0.16344	0.227083	0.699114	0.0761387	0.330786	0.513989
CCNH	28.9041	18.2898	33.1244	22.7037	29.2775	15.9641	27.6268	16.9315	CYTONUC	0	0	-0.196624	0.376888	1	-0.311886	0.274687	1	0.0837248	0.558222	0.828354	-0.0848826	0.383089	0.690321	-0.242392	0.126796	0.589614	0.0219548	0.461269	0.643941
CCNI	36.1527	17.7115	39.7493	18.1935	31.673	22.0595	38.4322	27.648	CYTONUC	0	0	-0.136826	0.479706	1	-0.0387399	0.777496	1	-0.279065	0.129887	0.427756	-0.325781	0.112133	0.374224	-0.105304	0.343102	0.788581	-0.298427	0.0352273	0.113709
CCNK	17.2659	21.6088	25.396	26.2772	19.8894	23.8591	31.4256	20.1833	CYTONUC	0	0	-0.556677	0.0594817	0.986963	-0.282194	0.2258	1	-0.659935	0.00647213	0.11938	0.241383	0.936079	1	-0.410586	0.0275388	0.37335	-0.238381	0.0526394	0.14848
CCNL1	11.8174	8.60861	11.7091	9.53646	9.5587	9.87545	9.27368	7.57548	CYTONUC	0	0	0.0132775	0.891533	1	-0.147674	0.684919	1	0.0436715	0.719286	0.943052	0.38251	1	1	-0.0567572	0.602553	0.942915	0.205917	0.900045	0.978985
CCNL2	8.81745	5.19978	6.55251	5.17496	6.38141	3.8597	9.39075	4.91513	CYTONUC	0	0	0.428315	0.737921	1	0.00690275	0.9619	1	-0.557366	0.132269	0.432041	-0.348741	0.357733	0.670074	0.25731	0.944318	1	-0.482237	0.107339	0.2399
CCNT1	19.8606	19.7721	21.6958	17.2006	23.749	14.156	23.1124	17.4636	CYTONUC	0	0	-0.127511	0.407476	1	0.20101	0.913821	1	0.0391981	0.367579	0.681596	-0.302938	0.0498583	0.255186	0.0270538	0.647858	0.961259	-0.0982399	0.0754429	0.187424
CCNT2	2.41366	2.61351	1.80078	1.01817	3.71385	2.52472	3.33405	1.76831	CYTONUC	0	0	0.422601	0.846761	1	1.36001	0.104664	0.973497	0.15564	0.852572	1	0.513755	0.848763	1	0.834589	0.152967	0.62031	0.290052	0.925329	0.997121
CCNY	1.64785	2.62946	2.23531	1.98605	1.1525	1.07729	3.33843	1.65997	CYTONUC	0	0	-0.439895	0.584494	1	0.404867	0.845534	1	-1.53441	0.0304398	0.23624	-0.623749	0.370564	0.678171	0.0189953	0.986321	1	-1.16456	0.0266679	0.0929017
CCP110	2.6011	2.24823	6.17472	4.75469	7.21619	3.17425	6.70686	3.61276	CYTONUC	0	0	-1.24725	0.0151669	0.583013	-1.08056	0.0348918	0.755646	0.105599	0.694652	0.929174	-0.186685	0.431434	0.731208	-1.17236	0.000771683	0.0347033	0.00986686	0.614659	0.772333
CCPG1	49.3893	55.0138	47.8114	59.7966	111.793	93.637	57.4723	54.8925	TM	2	1	0.0468438	0.774688	1	-0.12027	0.382909	1	0.959891	0.05481	0.299846	0.770472	0.0740952	0.309845	-0.0436208	0.366527	0.80272	0.870458	0.00624424	0.0339231
CCS	19.026	15.1799	6.3763	3.77685	9.86263	10.2434	24.5289	10.7616	CYTONUC	0	0	1.57718	0.0772382	1	2.0069	0.0335545	0.755365	-1.31444	0.014108	0.171666	-0.0712078	0.706079	0.934579	1.75231	0.00383852	0.119329	-0.811656	0.0449782	0.134153
CCSAP	10.7481	7.84555	13.0288	8.48904	16.3459	7.11636	16.5102	8.79579	CYTONUC	0	0	-0.277624	0.29602	1	-0.113727	0.601471	1	-0.0144314	0.362849	0.677081	-0.305673	0.142225	0.419075	-0.210724	0.20031	0.679072	-0.109138	0.238664	0.414475
CCSER2	1.55892	0.995026	1.03619	1.05217	1.22114	0.998772	1.80883	0.899405	CYTONUC	0	0	0.58925	0.756597	1	-0.0805596	0.97796	1	-0.566827	0.320031	0.640995	0.151185	1	1	0.290355	0.990805	1	-0.286849	0.482375	0.656816
CCT2	718.564	774.509	757.405	819.513	482.878	616.07	490.492	738.05	CYTONUC	0	0	-0.0759492	0.397357	1	-0.0814852	0.393844	1	-0.022573	0.180926	0.493696	-0.260624	0.0166395	0.152816	-0.0788236	0.214801	0.689585	-0.160825	0.00055231	0.00583708
CCT3	792.343	588.356	822.853	591.598	476.842	554.533	490.14	600.771	CYTONUC	0	0	-0.0545108	0.444195	1	-0.00792591	0.591916	1	-0.0396842	0.160463	0.466354	-0.115544	0.0811123	0.324449	-0.0348432	0.289811	0.748691	-0.0809662	0.00662484	0.0353325
CCT4	445.381	426.257	513.027	467.257	386.441	386.5	429.194	490.228	CYTONUC	0	0	-0.203994	0.180409	1	-0.132495	0.290925	1	-0.151381	0.0682106	0.326228	-0.342983	0.00615449	0.0910499	-0.169471	0.0781504	0.523111	-0.250368	0.000282867	0.00348005
CCT5	633.293	447.172	648.82	480.188	329.203	313.026	332.564	330.025	CYTONUC	0	0	-0.0349465	0.488194	1	-0.10277	0.345753	1	-0.0146535	0.187685	0.504121	-0.0762929	0.117066	0.38227	-0.0634044	0.206805	0.683627	-0.045026	0.0251472	0.0894293
CCT6A	228.543	238.335	267.431	253.97	152.803	205.796	172.62	253.945	CYTONUC	0	0	-0.226703	0.164889	1	-0.0916664	0.388768	1	-0.175931	0.0699928	0.329491	-0.303301	0.0127473	0.135636	-0.159348	0.102603	0.55759	-0.250396	0.00015151	0.00220649
CCT7	853.924	737.477	917.57	827.785	703.94	666.872	837.756	815.311	CYTONUC	0	0	-0.10371	0.337389	1	-0.166658	0.225522	1	-0.251078	0.0256492	0.218867	-0.289941	0.0114329	0.128355	-0.133223	0.106163	0.563458	-0.270115	0.000361055	0.00419862
CCT8	761.898	546.784	876.833	590.129	543.761	520.057	577.412	612.99	CYTONUC	0	0	-0.202704	0.177982	1	-0.110059	0.336205	1	-0.0866278	0.112907	0.401716	-0.237194	0.022999	0.178744	-0.164716	0.0712919	0.508447	-0.162197	0.00253413	0.0179071
CD109	43.7267	38.2601	25.7154	24.6311	66.8747	47.7597	27.7612	22.611	SP	0	0	0.765885	0.0389569	0.91932	0.635363	0.0706114	0.898294	1.26839	0.00222516	0.0720764	1.07877	0.00221885	0.0492936	0.703504	0.00520909	0.14658	1.18634	2.61e-06	7.77e-05
CD151	256.086	212.199	273.473	216.051	724.714	494.504	351.707	230.9	TM	2	4	-0.0947712	0.391811	1	-0.0259538	0.576683	1	1.04304	0.0160925	0.181364	1.09872	0.000924912	0.0277294	-0.0639933	0.2659	0.729303	1.06536	4.92e-06	0.000133223
CD164	83.3548	82.8943	106.533	93.9873	261.098	169.938	97.7869	72.4275	SP+TM	1	1	-0.35397	0.0810593	1	-0.181193	0.256511	1	1.41688	0.000252691	0.0326114	1.2304	0.000193857	0.00986753	-0.270405	0.0354339	0.40572	1.34046	8.43e-09	6.97e-07
CD276	108.261	115.553	66.3554	73.9242	164.502	128.581	63.9516	60.58	SP+TM	1	1	0.706223	0.0668812	1	0.644433	0.0624249	0.87489	1.36305	0.000856463	0.0499571	1.08576	0.00206679	0.0479868	0.673991	0.00705791	0.183664	1.23479	2.21e-06	6.73e-05
CD2AP	21.6035	24.2715	23.8628	26.4093	17.2679	18.1587	26.9993	21.3385	CYTONUC	0	0	-0.143502	0.394127	1	-0.121783	0.419631	1	-0.644829	0.00404332	0.0960451	-0.232797	0.0849873	0.331084	-0.132052	0.221957	0.695784	-0.448318	0.000962046	0.00884166
CD2BP2	31.2439	43.0819	20.6384	41.8313	21.6144	25.7988	24.0808	31.5671	CYTONUC	0	0	0.59824	0.247792	1	0.0424983	0.808012	1	-0.155893	0.20195	0.521356	-0.291115	0.058472	0.276088	0.250705	0.704683	0.982865	-0.231038	0.00620315	0.0337638
CD302	14.5641	11.3779	12.965	15.1031	45.7525	28.6038	29.7294	19.4505	SP+TM	1	1	0.167787	1	1	-0.408614	0.167504	1	0.621958	0.498243	0.790203	0.556399	0.453456	0.752036	-0.113647	0.31782	0.771158	0.596385	0.136466	0.282066
CD320	247.558	256.768	223.316	212.07	660.069	548.15	255.328	177.007	SP+TM	1	1	0.148679	1	1	0.275925	0.66301	1	1.37026	0.000444457	0.0381596	1.63076	4.1e-08	4.75e-05	0.212061	0.771552	1	1.48266	1.5e-11	7.7e-09
CD44	6.59017	7.18588	7.50926	6.6719	49.9017	28.5502	18.4086	14.3636	SP+TM	1	1	-0.188356	0.510587	1	0.107067	1	1	1.43871	0.00140128	0.0592465	0.991077	0.0220489	0.174861	-0.041814	0.612775	0.948531	1.25933	8.93e-06	0.000216768
CD46	133.451	123.347	124.642	119.664	462.342	210.913	218.118	106.117	SP+TM	1	1	0.0985248	0.885948	1	0.043734	0.770025	1	1.08385	0.00947135	0.14152	0.990987	0.00461422	0.0766059	0.0719475	0.702895	0.981929	1.05411	8.98e-07	3.2e-05
CD47	22.3188	18.5265	25.9024	19.7806	49.2257	32.1888	32.8432	18.0649	SP+TM	1	5	-0.214829	0.27799	1	-0.0944993	0.509735	1	0.58382	0.539696	0.814822	0.833373	0.0713525	0.303064	-0.16149	0.174441	0.645377	0.677393	0.0270053	0.0937025
CD55	130.501	131.844	173.045	124.432	762.904	281.997	356.403	163.354	SP	0	0	-0.407086	0.0596816	0.986963	0.083478	0.911118	1	1.09799	0.00897475	0.139034	0.787678	0.0571914	0.272542	-0.18131	0.125012	0.587277	1.00746	4.12e-06	0.000114862
CD58	18.6756	24.5417	20.8629	30.5852	48.405	40.2189	22.6609	28.8734	SP+TM	1	1	-0.159787	0.677655	1	-0.317599	0.369554	1	1.09495	0.183578	0.497659	0.478131	0.748272	0.956268	-0.25151	0.291774	0.750702	0.782162	0.252104	0.429554
CD59	17.0367	16.3616	14.8291	15.9703	49.118	34.5067	18.3035	17.5954	SP	0	0	0.200209	0.995009	1	0.0349171	0.800199	1	1.42413	0.000826605	0.0499571	0.971678	0.0138148	0.138635	0.116867	0.916248	1	1.21999	1.27e-05	0.00029398
CD63	612.264	652.256	625.673	605.099	1270.95	967.058	652.53	468.745	TM	2	4	-0.0312554	0.519045	1	0.108268	0.965694	1	0.961786	0.0335905	0.24697	1.0448	0.00173592	0.0425241	0.0390265	0.604528	0.943822	0.997072	3.97e-05	0.000752956
CD68	11.8954	9.49075	11.9598	8.85511	18.4989	23.0557	7.21692	11.6625	SP+TM	1	1	-0.00778415	0.903081	1	0.100012	1	1	1.35799	0.165888	0.472641	0.98324	0.150542	0.43271	0.0390626	0.872102	1	1.13819	0.0640479	0.16882
CD81	771.209	682.106	892.066	707.695	1478.74	923.952	878.028	582.11	TM	2	4	-0.210029	0.171644	1	-0.0531316	0.470057	1	0.752029	0.168303	0.476363	0.666525	0.127729	0.396277	-0.138509	0.112189	0.570427	0.718546	0.00835518	0.0417264
CD82	2.1574	3.01223	3.58499	4.09529	12.6746	4.93645	1.39069	3.11173	TM	2	4	-0.732677	0.513444	1	-0.44313	0.613756	1	3.18806	0.0067784	0.122927	0.665758	0.778444	0.975205	-0.571096	0.320341	0.77231	1.96771	0.00888933	0.0435718
CD83	3.07484	2.45326	3.89297	3.02651	11.0394	6.09762	11.2319	5.25631	SP+TM	1	1	-0.34036	0.736375	1	-0.302953	0.808683	1	-0.0249323	0.58856	0.851541	0.214194	1	1	-0.323879	0.531675	0.901772	0.0556862	0.858765	0.953908
CD9	402.225	394.733	507.704	474.096	1100.47	869.989	611.476	498.209	TM	2	4	-0.335986	0.0735992	1	-0.264303	0.120553	0.994912	0.847748	0.0877776	0.364488	0.804247	0.0354552	0.219041	-0.300927	0.0152951	0.284831	0.82838	0.00298322	0.0202647
CD99L2	30.5093	25.1025	29.8755	26.276	88.0642	53.23	29.9099	20.984	SP+TM	1	1	0.0302839	0.765943	1	-0.0659133	0.577307	1	1.55793	0.000246632	0.0326114	1.34295	0.000317111	0.014056	-0.0139342	0.483365	0.86764	1.47314	1.07e-08	8.71e-07
CDAN1	7.68546	3.27032	5.83821	4.53879	4.01348	2.34473	2.97251	3.12027	CYTONUC	0	0	0.396606	0.734093	1	-0.472877	0.330155	1	0.433174	1	1	-0.412245	0.325499	0.640236	0.0783029	0.804716	1	0.0615227	0.557592	0.728566
CDC123	214.946	186.626	188.666	148.579	155.639	177.72	119.928	150.527	CYTONUC	0	0	0.188136	1	1	0.328918	0.539951	1	0.37603	1	1	0.23958	0.883147	1	0.251859	0.651069	0.961259	0.301684	0.663799	0.816269
CDC14A	7.29539	3.88042	4.61825	2.05163	5.71467	4.89661	5.64328	4.36491	CYTONUC	0	0	0.65964	0.574579	1	0.91944	0.493393	1	0.0181366	0.794832	0.984401	0.165832	0.998441	1	0.744647	0.321879	0.77231	0.0844179	0.769821	0.892998
CDC16	45.3314	34.9346	59.6755	36.9409	26.2284	21.2165	26.5649	21.1342	CYTONUC	0	0	-0.396628	0.101272	1	-0.0805601	0.563753	1	-0.0183895	0.413652	0.721807	0.00560793	0.482228	0.776228	-0.267478	0.0751574	0.515747	-0.00770757	0.281657	0.460432
CDC20	266.969	233.782	240.448	210.584	154.434	219.845	153.904	191.546	CYTONUC	0	0	0.150944	1	1	0.150765	1	1	0.00496105	0.272438	0.596845	0.198796	0.741576	0.954265	0.150861	1	1	0.115638	0.154727	0.307322
CDC23	51.0269	43.1424	62.1932	42.4073	46.6076	49.8397	48.1119	57.3656	CYTONUC	0	0	-0.285498	0.162514	1	0.0247929	0.767235	1	-0.0458266	0.249464	0.5736	-0.202891	0.0747158	0.311646	-0.151561	0.171313	0.643415	-0.129122	0.0130232	0.0564034
CDC25A	22.0359	28.7244	27.4078	23.566	35.2519	29.8267	35.2116	35.8124	CYTONUC	0	0	-0.314734	0.192914	1	0.285568	0.712016	1	0.00164832	0.325589	0.646011	-0.263853	0.0577321	0.274695	-0.00605774	0.626193	0.953945	-0.126123	0.0263592	0.0923221
CDC25B	21.6271	12.6194	19.31	19.3354	18.0157	14.772	22.4723	20.6925	CYTONUC	0	0	0.163487	1	1	-0.615597	0.0434063	0.810718	-0.318899	0.0923427	0.368853	-0.486245	0.0242792	0.18299	-0.174341	0.165111	0.635929	-0.396705	0.00375384	0.023497
CDC25C	21.0691	26.4757	24.5077	27.9962	23.2087	26.5152	25.1258	29.3762	CYTONUC	0	0	-0.218104	0.408095	1	-0.0805601	0.605052	1	-0.114501	0.309008	0.631513	-0.147829	0.21687	0.513883	-0.143135	0.322902	0.772763	-0.132369	0.0525528	0.148384
CDC27	20.1968	14.4863	27.7015	22.7192	20.9744	19.7924	20.7781	25.8942	CYTONUC	0	0	-0.455837	0.0603749	0.986963	-0.649221	0.012507	0.499419	0.0135637	0.356262	0.674379	-0.387681	0.0183774	0.160915	-0.539782	0.00142478	0.0573876	-0.195172	0.00579628	0.0321923
CDC34	23.5579	19.4669	26.3641	15.6161	36.248	20.7916	27.1175	15.6411	CYTONUC	0	0	-0.162361	0.565604	1	0.317989	0.826505	1	0.418674	1	1	0.410661	0.925662	1	0.0354614	0.822932	1	0.415748	0.613019	0.771605
CDC37	269.134	271.794	260.459	265.629	238.255	267.249	231.952	269.427	CYTONUC	0	0	0.0472719	0.738888	1	0.0330966	0.735277	1	0.0386838	0.299993	0.624495	-0.0117066	0.223745	0.523819	0.040132	0.594933	0.937323	0.0118244	0.0470463	0.138581
CDC37L1	4.43129	1.35981	2.26571	2.01306	3.6714	2.18389	4.83405	3.05918	CYTONUC	0	0	0.967763	0.375218	1	-0.565987	0.608681	1	-0.396901	0.362739	0.677081	-0.486245	0.370139	0.678171	0.43664	0.849551	1	-0.430875	0.202408	0.371162
CDC40	20.0953	19.2396	26.4206	25.3002	23.9144	17.5435	24.3132	19.4221	CYTONUC	0	0	-0.394807	0.129943	1	-0.395071	0.116294	0.994875	-0.0238577	0.337013	0.656177	-0.146759	0.200693	0.49627	-0.394936	0.0234417	0.351967	-0.0771481	0.125512	0.265043
CDC42	33.7363	32.3542	39.369	30.5706	36.3699	30.0458	36.6111	33.7869	CYTONUC	0	0	-0.222756	0.187137	1	0.0818075	0.891691	1	-0.0095385	0.227291	0.547183	-0.1693	0.0676272	0.293855	-0.0816654	0.25658	0.722895	-0.0840113	0.0263866	0.0923481
CDC42BPA	5.90397	2.70416	5.81377	4.42755	3.63984	1.70116	3.94675	3.71463	CYTONUC	0	0	0.0222106	0.802221	1	-0.711327	0.0483456	0.835266	-0.116793	0.362961	0.677081	-1.1267	0.00248095	0.0529574	-0.25063	0.115736	0.574584	-0.520497	0.00576384	0.0320313
CDC42BPB	9.23891	4.03333	9.10389	3.97082	6.99812	3.3505	10.5627	4.35812	CYTONUC	0	0	0.0212388	0.802192	1	0.0225334	0.917124	1	-0.593938	0.0243978	0.21393	-0.37933	0.170616	0.458692	0.0216321	0.640594	0.96116	-0.527888	0.0258029	0.091192
CDC42EP1	16.6626	5.76083	8.4384	6.09166	11.4207	5.08353	20.0498	5.34074	CYTONUC	0	0	0.981569	0.149925	1	-0.0805602	0.882336	1	-0.811939	0.024228	0.21393	-0.0712078	0.706079	0.934579	0.625963	0.351987	0.794688	-0.621456	0.0945691	0.219077
CDC42EP3	1.66559	1.32889	1.35563	1.40521	3.9607	1.52445	5.21496	1.06772	CYTONUC	0	0	0.297071	1	1	-0.0805598	1	1	-0.396901	0.24133	0.562596	0.513755	1	1	0.117201	1	1	-0.195849	0.761211	0.887473
CDC42EP4	6.9318	3.37977	5.85077	5.19835	6.78732	6.34441	5.9578	3.94987	CYTONUC	0	0	0.244603	1	1	-0.621129	0.295307	1	0.188061	0.933331	1	0.68368	0.603748	0.867148	-0.0996678	0.548474	0.901772	0.406438	0.799129	0.913178
CDC42SE1	7.0992	5.36598	6.03149	5.67415	11.3415	7.18159	5.29883	7.6647	CYTONUC	0	0	0.235143	1	1	-0.0805603	0.820049	1	1.09786	0.264573	0.58975	-0.0939277	0.485211	0.776228	0.0907013	0.939536	1	0.514864	0.933933	1
CDC45	58.1137	32.7289	61.6741	47.106	51.3238	48.496	54.3552	47.48	CYTONUC	0	0	-0.0857867	0.500105	1	-0.525345	0.0499335	0.841821	-0.0827925	0.237371	0.561928	0.0305458	0.416763	0.722472	-0.259974	0.0571622	0.477911	-0.0288396	0.135458	0.280735
CDC5L	58.8778	60.5497	57.5413	70.8006	39.1201	60.5371	52.4943	68.6243	CYTONUC	0	0	0.0331255	0.705544	1	-0.225642	0.171837	1	-0.424252	0.00959626	0.142468	-0.1809	0.0562473	0.270002	-0.103858	0.180553	0.653335	-0.281375	0.0002438	0.00313254
CDC6	36.3349	40.252	39.7145	38.8145	22.268	33.0167	28.6457	33.0115	CYTONUC	0	0	-0.128309	0.385557	1	0.0524653	0.825684	1	-0.363349	0.0425604	0.270152	0.000227473	0.314413	0.62907	-0.0361272	0.423824	0.841592	-0.15739	0.0137626	0.0583756
CDC7	39.3351	37.0088	41.2268	31.6204	47.599	33.964	45.4495	33.0657	CYTONUC	0	0	-0.0677662	0.533524	1	0.227013	0.851956	1	0.0666663	0.421801	0.729295	0.03867	0.423967	0.72592	0.0676388	0.785457	1	0.0549421	0.326894	0.509908
CDC73	17.2786	17.8404	20.0745	22.6379	17.5156	15.4424	20.7038	18.7647	CYTONUC	0	0	-0.216371	0.293524	1	-0.343595	0.126546	0.996181	-0.24125	0.0984715	0.378366	-0.281131	0.0632862	0.285574	-0.282401	0.0566211	0.475987	-0.260073	0.0096048	0.0460792
CDCA2	30.4591	26.7593	23.723	28.5848	22.1169	23.1795	29.1208	32.4697	CYTONUC	0	0	0.360587	0.638653	1	-0.0952069	0.514295	1	-0.396901	0.0466676	0.280733	-0.486245	0.011991	0.130886	0.129454	0.928474	1	-0.443312	0.000432543	0.00481041
CDCA3	86.558	110.663	85.1622	103.82	111.303	116.448	106.215	112.312	CYTONUC	0	0	0.0234527	0.762338	1	0.0920793	0.95297	1	0.0675025	0.444358	0.747781	0.0521748	0.429081	0.731044	0.0615571	0.785943	1	0.0596451	0.17546	0.335078
CDCA4	46.5546	32.1911	38.312	31.945	67.4647	36.9284	72.824	29.0478	CYTONUC	0	0	0.281129	0.827101	1	0.0110703	0.801309	1	-0.11028	0.185454	0.499747	0.346298	0.981217	1	0.164559	1	1	0.0352713	0.706164	0.849174
CDCA5	11.0868	9.23022	9.15439	18.7072	13.2157	12.7945	12.4291	9.27023	CYTONUC	0	0	0.276312	0.96101	1	-1.01916	0.0100171	0.439801	0.0885258	0.70384	0.934285	0.464845	0.821462	0.997197	-0.455588	0.0569588	0.477526	0.261423	1	1
CDCA7	35.6452	31.5233	41.1873	28.6234	45.4149	32.6246	43.7403	31.6599	CYTONUC	0	0	-0.208494	0.308062	1	0.139221	1	1	0.0542057	0.421503	0.729049	0.0433042	0.457388	0.754495	-0.0556657	0.42598	0.841592	0.0496383	0.340022	0.524459
CDCA7L	31.4502	26.083	36.1508	27.581	30.3895	26.8914	32.0105	30.5069	CYTONUC	0	0	-0.200956	0.330882	1	-0.0805601	0.573373	1	-0.074973	0.274205	0.597154	-0.181988	0.14711	0.427218	-0.147615	0.225682	0.699114	-0.126203	0.0523623	0.148117
CDCA8	49.8148	58.6134	38.7015	50.9421	36.4592	48.3568	45.4101	51.9324	CYTONUC	0	0	0.364185	0.619195	1	0.202374	0.908517	1	-0.316731	0.0708159	0.330664	-0.102917	0.188696	0.482211	0.274468	0.613397	0.948666	-0.198734	0.0109244	0.0497802
CDH1	4.21569	5.14415	4.70944	3.55664	20.8819	10.8945	12.4685	6.67664	SP+TM	1	1	-0.159787	0.677655	1	0.532417	0.545094	1	0.743962	0.381913	0.69617	0.7064	0.342831	0.657417	0.17928	0.974629	1	0.730973	0.0575909	0.157614
CDH2	282.515	313.812	321.295	330.832	717.019	480.172	320.567	252.71	SP+TM	1	1	-0.185572	0.203939	1	-0.0761949	0.408802	1	1.16139	0.00316382	0.0867148	0.926072	0.00710307	0.0991006	-0.129048	0.134267	0.599518	1.06235	8.13e-06	0.000202534
CDH23	3.42766	1.88015	1.22053	1.1748	9.01983	2.54898	4.00477	1.51064	SP+TM	1	1	1.48972	0.0220756	0.719066	0.678431	0.431674	1	1.17138	0.0603274	0.309625	0.754763	0.424237	0.72592	1.14789	0.0187376	0.313331	1.0687	0.00211192	0.0157147
CDH24	6.68932	1.86797	3.81112	1.41089	6.87739	2.14287	3.88084	1.71527	SP+TM	1	1	0.811643	0.356667	1	0.404867	0.997686	1	0.825491	0.598719	0.853806	0.32111	1	1	0.712548	0.365036	0.802092	0.688745	0.352845	0.533849
CDH3	7.23542	5.55897	5.34366	4.29561	31.2248	14.4709	14.165	6.87146	SP+TM	1	1	0.437248	0.69324	1	0.371952	0.762531	1	1.14036	0.0455454	0.278144	1.07447	0.0478748	0.249784	0.408514	0.552484	0.904119	1.11917	0.000337561	0.00397858
CDH4	5.71687	4.5612	4.41064	2.86374	25.8894	10.7919	10.5949	4.35193	SP+TM	1	1	0.374238	0.758361	1	0.671512	0.339513	1	1.28899	0.0123169	0.16162	1.31022	0.00832295	0.108638	0.498673	0.340278	0.786357	1.2952	5.48e-06	0.000146407
CDH7	4.62037	4.2354	3.82721	2.90281	7.60429	3.32909	3.04174	2.45773	SP+TM	1	1	0.271715	0.890442	1	0.545044	0.362819	1	1.32192	0.0325505	0.242964	0.437806	0.836293	1	0.396005	0.416607	0.837275	0.991377	0.0202545	0.0762135
CDHR1	5.20448	5.81335	5.43613	4.68358	16.9867	6.51006	4.92051	4.00357	SP+TM	1	1	-0.0628255	0.719364	1	0.311757	0.780286	1	1.78752	0.0011243	0.0551041	0.701382	0.382163	0.689322	0.122672	1	1	1.39668	0.00015283	0.00221915
CDIPT	20.7147	19.6261	24.5872	18.0225	48.8059	24.2917	44.232	17.4288	TM	2	6	-0.24725	0.409792	1	0.122973	1	1	0.141965	0.632851	0.87726	0.478989	0.742893	0.954265	-0.0789414	0.520155	0.901772	0.24547	0.746282	0.877192
CDK1	212.713	167.745	231.84	185.701	304.268	154.057	276.621	187.345	CYTONUC	0	0	-0.124226	0.332949	1	-0.146712	0.30166	1	0.137435	0.473694	0.769877	-0.282231	0.0224019	0.176322	-0.134184	0.128751	0.592889	-0.0176452	0.126708	0.267143
CDK11B	6.2978	3.76852	7.84888	7.63781	7.70817	6.84491	7.61188	8.57901	CYTONUC	0	0	-0.317639	0.479644	1	-1.01916	0.0572207	0.863343	0.0181365	0.671603	0.908269	-0.325781	0.236721	0.537365	-0.621492	0.0482091	0.457236	-0.153858	0.159398	0.313517
CDK12	12.237	13.6686	13.9437	13.7249	8.88077	8.43301	8.72342	13.105	CYTONUC	0	0	-0.188356	0.335977	1	-0.00592133	0.701539	1	0.0257901	0.450043	0.753106	-0.635992	0.00338037	0.0644357	-0.0949777	0.322109	0.77266	-0.334284	0.00112461	0.00984724
CDK13	4.63438	3.69754	5.58994	4.01555	4.41514	2.98063	5.32887	3.45261	CYTONUC	0	0	-0.270458	0.348726	1	-0.119034	0.618932	1	-0.27137	0.188263	0.50504	-0.21207	0.281785	0.589268	-0.205212	0.245285	0.71255	-0.247763	0.114006	0.248622
CDK14	2.53789	1.84078	1.53355	2.72509	1.35545	1.267	1.18979	1.77481	CYTONUC	0	0	0.726755	0.607537	1	-0.565987	0.373805	1	0.188062	1	1	-0.486245	0.421521	0.724558	0.0401005	0.865952	1	-0.176921	0.374623	0.560212
CDK16	3.53901	4.07853	6.34758	2.98575	9.62569	4.31883	7.60435	3.02489	CYTONUC	0	0	-0.84286	0.172239	1	0.449954	0.812115	1	0.340065	1	1	0.513755	0.903982	1	-0.293066	0.463423	0.866339	0.391659	0.629305	0.78591
CDK17	10.346	6.36779	10.6661	7.23226	9.55147	5.95212	8.38413	6.63225	CYTONUC	0	0	-0.0439665	0.728271	1	-0.183654	0.57318	1	0.188061	0.839338	1	-0.156096	0.388819	0.696936	-0.0987925	0.434293	0.841592	0.0460644	0.486191	0.660227
CDK18	2.32713	1.54725	5.52433	2.29054	4.55724	3.19489	2.00014	2.48633	CYTONUC	0	0	-1.24725	0.0848876	1	-0.565988	0.608681	1	1.18806	0.495839	0.79017	0.361752	1	1	-1.01226	0.053443	0.467041	0.789015	0.585716	0.751109
CDK2	47.9346	33.9952	39.9534	28.758	50.0646	36.5606	43.2592	27.3141	CYTONUC	0	0	0.26275	0.854102	1	0.241368	0.850185	1	0.210782	0.753485	0.955679	0.420645	0.791992	0.984171	0.25384	0.762104	1	0.295663	0.886023	0.969081
CDK2AP1	6.20452	3.53591	13.4663	7.47794	12.1504	7.30125	7.99907	4.54558	CYTONUC	0	0	-1.11797	0.100012	1	-1.08056	0.21284	1	0.603099	0.925972	1	0.68368	0.789047	0.982623	-1.1045	0.0224266	0.344544	0.63282	0.52209	0.694521
CDK2AP2	10.4998	4.18863	3.7388	3.32188	17.9917	13.2138	10.1525	10.0963	CYTONUC	0	0	1.48972	0.298059	1	0.334477	1	1	0.825491	0.711294	0.940004	0.388224	1	1	1.0568	0.365358	0.802092	0.623963	0.688713	0.835479
CDK4	74.2052	47.4657	71.6767	50.7313	80.8013	46.2539	61.8542	42.648	CYTONUC	0	0	0.050016	0.800222	1	-0.0959902	0.519197	1	0.385508	1	1	0.117096	0.625722	0.870971	-0.00871352	0.459131	0.865688	0.281922	1	1
CDK5	20.203	17.8157	25.2419	22.4271	14.5761	20.4374	21.9338	14.3143	CYTONUC	0	0	-0.321251	0.431012	1	-0.332099	0.420494	1	-0.589546	0.15298	0.45919	0.513755	0.797536	0.986107	-0.326344	0.208495	0.684225	-0.0499913	0.531778	0.704475
CDK5RAP1	40.6468	29.8006	42.2474	37.0729	38.1861	33.6833	33.2832	35.5636	CYTONUC	0	0	-0.0557186	0.599805	1	-0.315025	0.208588	1	0.198257	0.758132	0.959522	-0.0783674	0.277328	0.584669	-0.171143	0.17583	0.646642	0.0619901	0.227189	0.40204
CDK5RAP2	16.0808	7.9424	21.4501	9.52909	12.1841	10.8634	16.0425	10.0631	CYTONUC	0	0	-0.415648	0.0924447	1	-0.262763	0.318073	1	-0.396901	0.047596	0.283192	0.110399	0.641495	0.884314	-0.366873	0.0273398	0.373105	-0.179751	0.0991645	0.226215
CDK5RAP3	43.6551	26.719	38.0458	28.2535	33.3764	21.3463	31.6102	28.3683	CYTONUC	0	0	0.198413	1	1	-0.0805601	0.622637	1	0.0784369	0.55707	0.828354	-0.410296	0.0640046	0.287137	0.0860525	0.781289	1	-0.132308	0.0870627	0.20649
CDK6	4.80776	3.59102	3.8853	3.19314	4.00642	3.55773	3.56074	2.75412	CYTONUC	0	0	0.307339	0.82142	1	0.169418	1	1	0.17014	0.779369	0.974764	0.369365	0.968096	1	0.246748	0.845057	1	0.260429	1	1
CDK8	7.78492	3.41616	10.3491	4.92592	8.0038	6.76898	7.02561	5.73907	CYTONUC	0	0	-0.410749	0.314836	1	-0.528019	0.381499	1	0.188062	0.908572	1	0.238121	1	1	-0.447535	0.123844	0.585352	0.210784	0.900045	0.978985
CDK9	19.2193	14.9508	17.3373	13.7825	19.2892	14.0726	16.7253	14.7846	CYTONUC	0	0	0.148679	1	1	0.117379	1	1	0.205763	0.840413	1	-0.0712076	0.422487	0.725076	0.1349	1	1	0.0823927	0.455548	0.638166
CDKAL1	27.7112	22.6912	24.5821	22.7638	12.8528	14.3501	20.2135	16.128	TM	2	1	0.172858	1	1	-0.00461133	0.745797	1	-0.653241	0.0207003	0.199966	-0.168505	0.232841	0.53328	0.0902502	0.824904	1	-0.417859	0.0107056	0.049268
CDKN1A	6.02039	12.4087	6.19307	4.65594	8.35111	9.64289	10.3489	6.43224	CYTONUC	0	0	-0.0407991	0.91551	1	1.4142	0.0309752	0.741484	-0.309438	0.31954	0.640995	0.584144	0.695691	0.927054	0.764419	0.119054	0.578235	0.100675	0.832263	0.934443
CDKN1B	42.0607	56.0618	49.8062	49.262	32.4627	27.174	29.9838	29.8178	CYTONUC	0	0	-0.243851	0.255403	1	0.186544	0.952532	1	0.114599	0.59856	0.853806	-0.133943	0.220342	0.517821	-0.013837	0.569108	0.919146	-0.00398221	0.164347	0.31999
CDKN2A	148.242	127.996	133.05	104.508	184.919	138.468	159.701	116.509	CYTONUC	0	0	0.155978	1	1	0.292483	0.667768	1	0.21152	0.701851	0.933786	0.249108	0.925093	1	0.217627	0.805146	1	0.227495	0.852808	0.950026
CDKN2AIP	7.74701	10.212	8.63555	9.37761	10.224	8.94024	11.2904	7.55725	CYTONUC	0	0	-0.156648	0.615828	1	0.122973	1	1	-0.143144	0.3508	0.66882	0.242453	1	1	-0.00434305	0.745224	1	0.0240279	0.526745	0.699508
CDKN2AIPNL	40.8043	25.5795	24.9081	31.1467	39.0025	28.4545	35.0708	28.6486	CYTONUC	0	0	0.712108	0.263139	1	-0.284093	0.377802	1	0.153296	0.745383	0.950306	-0.00980711	0.52141	0.801774	0.243993	0.95499	1	0.0822356	0.498268	0.671453
CDKN2C	2.26814	8.14334	6.46115	14.8301	6.66259	11.9366	6.57935	4.36194	CYTONUC	0	0	-1.51028	0.081441	1	-0.864831	0.0545048	0.850649	0.0181366	0.794832	0.984401	1.45235	0.056605	0.270722	-1.03208	0.00879266	0.216623	0.765459	0.275878	0.457361
CDKN3	19.8604	9.05461	10.7763	10.7714	26.3916	11.6855	38.4069	6.3657	CYTONUC	0	0	0.882033	0.409384	1	-0.250485	0.78435	1	-0.541291	0.120853	0.412978	0.876325	0.617327	0.867148	0.424282	0.795628	1	-0.233697	0.730049	0.866185
CDO1	3.67768	9.9764	3.49216	5.58494	8.64247	11.4445	5.68967	6.60118	CYTONUC	0	0	0.074678	1	1	0.836978	0.374879	1	0.603099	0.956899	1	0.793863	0.497007	0.782907	0.58903	0.440305	0.846614	0.708678	0.562647	0.732716
CDON	9.70549	8.33015	9.91406	9.18073	28.5096	15.7472	13.4606	7.25861	SP+TM	1	1	-0.0306749	0.666507	1	-0.140266	0.468113	1	1.08271	0.0357182	0.24749	1.11733	0.0101071	0.120504	-0.0823284	0.35987	0.799051	1.09493	7.12e-05	0.001201
CDR2	15.0012	11.9687	15.5014	12.6561	14.2566	14.9415	17.0648	9.33365	CYTONUC	0	0	-0.0473125	0.72667	1	-0.0805601	0.704248	1	-0.259398	0.214648	0.533704	0.678814	0.434645	0.733357	-0.0621618	0.521589	0.901772	0.145421	0.94016	1
CDS1	7.47553	4.41804	9.46456	7.47481	9.48853	5.82843	9.63771	5.6796	TM	2	9	-0.340359	0.325351	1	-0.758632	0.0787481	0.929895	-0.0225055	0.485922	0.780576	0.0373168	0.669403	0.906003	-0.510199	0.0405054	0.436327	-3.32e-05	0.531714	0.704475
CDS2	14.4595	12.4804	16.1016	12.5317	17.762	12.5123	21.3532	9.7748	TM	2	9	-0.15519	0.36071	1	-0.00592141	0.701539	1	-0.265657	0.0573655	0.303677	0.356214	0.930941	1	-0.0879527	0.300684	0.758718	-0.0401158	0.367547	0.552483
CDT1	58.2189	56.0972	55.7072	45.3392	62.706	57.3844	86.0277	65.1682	CYTONUC	0	0	0.0636228	0.827657	1	0.30717	0.632265	1	-0.456198	0.0104802	0.148226	-0.183511	0.0888289	0.336303	0.17801	0.927945	1	-0.332299	0.00266344	0.0186642
CDV3	36.6706	34.3706	27.3833	28.8352	39.7409	40.4061	40.8509	36.5166	CYTONUC	0	0	0.421329	0.500356	1	0.253341	0.787288	1	-0.0397445	0.267476	0.593367	0.146023	0.649951	0.890966	0.33761	0.463197	0.866339	0.0509214	0.225766	0.400824
CDX2	3.11408	2.48457	2.62844	1.7515	6.77595	1.58344	3.56869	3.10531	CYTONUC	0	0	0.244603	1	1	0.504403	0.850146	1	0.925027	0.519818	0.79936	-0.971672	0.155209	0.437305	0.354169	0.849551	1	0.324845	1	1
CDYL	9.71926	10.524	13.1842	11.4212	11.8959	4.76554	12.0829	10.0133	CYTONUC	0	0	-0.439895	0.213671	1	-0.118035	0.615819	1	-0.0225056	0.485922	0.780576	-1.07121	0.0061769	0.0910499	-0.281537	0.185949	0.660771	-0.407288	0.0250426	0.0891943
CDYL2	1.27416	0.79068	0.80659	0.477765	0.970358	0.77746	1.09513	0.544531	CYTONUC	0	0	0.65964	0.725746	1	0.726793	0.749113	1	-0.17451	0.733858	0.943052	0.513755	1	1	0.684987	0.512219	0.895658	0.09216	1	1
CEBPA	18.3474	8.05115	13.5019	9.28748	16.1685	9.23597	14.7838	7.05692	CYTONUC	0	0	0.44241	0.609711	1	-0.206091	0.584884	1	0.129168	0.724392	0.943052	0.388224	0.98706	1	0.212095	1	1	0.218061	0.998091	1
CEBPB	15.5698	13.4576	14.7844	9.85185	27.9498	18.4069	26.7642	19.962	CYTONUC	0	0	0.074678	0.98924	1	0.449955	0.651673	1	0.0625306	0.574596	0.840951	-0.117011	0.362611	0.675494	0.236634	0.882795	1	-0.0114562	0.341703	0.525925
CEBPD	4.76454	6.08221	9.04837	4.01969	12.1296	6.97727	8.59964	7.33029	CYTONUC	0	0	-0.925322	0.287082	1	0.597512	0.803913	1	0.496184	1	1	-0.0712077	0.764843	0.96876	-0.268782	0.658535	0.961259	0.262351	1	1
CEBPG	12.758	7.56899	7.76567	7.72768	21.1405	7.48521	23.6178	7.33967	CYTONUC	0	0	0.716224	0.274656	1	-0.029934	0.822403	1	-0.159862	0.195864	0.514287	0.0283279	0.637178	0.879836	0.39175	0.59572	0.937447	-0.112974	0.504651	0.677499
CEBPZ	30.6639	27.8789	37.2427	37.9028	31.4213	27.7391	22.9843	27.4283	CYTONUC	0	0	-0.280417	0.20876	1	-0.44313	0.0672833	0.88791	0.451096	0.905138	1	0.0162552	0.400856	0.707962	-0.360195	0.0229955	0.348089	0.230848	0.519911	0.692418
CEBPZOS	8.70556	11.1736	8.2664	9.57992	10.0066	9.35357	7.80765	7.03649	TM	2	2	0.074678	0.993641	1	0.222003	0.961139	1	0.357986	1	1	0.410661	0.925662	1	0.155627	1	1	0.383195	0.956375	1
CECR2	3.44947	2.18274	3.61429	2.00704	4.54225	3.48377	3.68041	4.04128	CYTONUC	0	0	-0.067341	0.717273	1	0.121073	1	1	0.303538	1	1	-0.214166	0.236483	0.537365	0.00278837	0.712701	0.98529	0.0557658	0.309698	0.489817
CELF1	17.0183	19.7818	20.8963	21.4129	24.5644	18.1274	21.9405	18.8095	CYTONUC	0	0	-0.29616	0.162948	1	-0.114309	0.415346	1	0.16297	0.593864	0.853806	-0.0532858	0.229849	0.531617	-0.201263	0.114148	0.574087	0.0671594	0.238561	0.414475
CELF2	5.92736	4.42728	4.31108	5.85192	5.43336	4.84795	6.50362	5.01239	CYTONUC	0	0	0.459342	0.553327	1	-0.402488	0.183353	1	-0.259397	0.165345	0.471891	-0.0481242	0.40355	0.710604	0.0269523	0.625017	0.953872	-0.163617	0.111167	0.24462
CELSR1	24.5647	19.846	12.4468	10.2752	24.0527	16.6262	15.3026	11.6449	SP+TM	1	7	0.980811	0.00726182	0.390574	0.949686	0.00531894	0.296835	0.652427	0.40006	0.712997	0.513755	0.484829	0.776228	0.966819	8.94e-05	0.00563622	0.59413	0.14636	0.29572
CELSR2	46.0319	38.4549	28.4885	23.7583	70.2071	36.5798	38.8192	22.4265	SP+TM	1	7	0.692255	0.0638654	0.992116	0.694734	0.0376942	0.784718	0.854845	0.0937846	0.370642	0.705842	0.119066	0.383395	0.693383	0.00482324	0.138766	0.802053	0.00190839	0.0144908
CELSR3	1.09976	0.877443	1.04428	0.337394	1.37052	1.28109	0.515581	0.512725	SP+TM	1	7	0.0746775	1	1	1.37887	0.237144	1	1.41045	0.327074	0.646749	1.32111	0.192204	0.485569	0.517042	0.551504	0.903312	1.3666	0.0722305	0.18203
CEMIP	2.27153	1.55343	1.07847	0.958209	3.49515	1.93054	0.627542	1.8722	SP	0	0	1.07468	0.289736	1	0.697048	0.596339	1	2.47757	0.0265105	0.222267	0.0442701	0.799254	0.986107	0.909227	0.197499	0.677141	1.11803	0.275878	0.457361
CEMIP2	22.1077	24.137	12.3377	14.0705	29.812	24.6717	14.251	10.5669	TM	2	1	0.841479	0.0542326	0.985064	0.778577	0.0433001	0.810718	1.06483	0.0516852	0.29375	1.22331	0.00255713	0.054085	0.808306	0.00391346	0.120848	1.13444	0.000149649	0.00219358
CENPB	12.7973	13.1746	18.4236	9.75185	8.89267	14.3577	13.8376	11.3793	CYTONUC	0	0	-0.525715	0.129476	1	0.434013	0.582755	1	-0.637909	0.0598966	0.308818	0.335418	1	1	-0.117486	0.476285	0.866339	-0.117137	0.215835	0.388177
CENPC	5.59538	5.58034	6.14329	4.72065	4.79391	5.28127	5.18488	5.49244	CYTONUC	0	0	-0.134775	0.583982	1	0.241368	0.91712	1	-0.113108	0.411573	0.72144	-0.0565609	0.43863	0.736936	0.0408205	0.820374	1	-0.0837434	0.16833	0.325079
CENPE	18.2986	13.0393	22.1504	20.3875	12.4463	14.191	12.2458	19.6101	CYTONUC	0	0	-0.275603	0.174726	1	-0.644824	0.00851633	0.398461	0.0234307	0.39089	0.704297	-0.466616	0.00743975	0.101505	-0.440845	0.00381915	0.119127	-0.25811	0.000984208	0.00900959
CENPF	107.71	93.7065	119.01	125.009	84.3492	88.077	111.21	121.817	CYTONUC	0	0	-0.143938	0.268732	1	-0.415814	0.0241691	0.681308	-0.398841	0.00570608	0.113476	-0.467878	0.000973536	0.0286818	-0.276817	0.0138415	0.272246	-0.434518	3.12e-06	9.16e-05
CENPH	36.126	21.7931	21.7535	28.2483	75.9226	35.4841	76.1101	38.974	CYTONUC	0	0	0.73179	0.250592	1	-0.374291	0.277865	1	-0.00355865	0.352371	0.66934	-0.135338	0.268937	0.574184	0.21206	1	1	-0.0468522	0.344478	0.528282
CENPI	7.31253	7.00116	3.12464	6.16936	3.58006	4.01573	4.2424	6.09397	CYTONUC	0	0	1.22668	0.132217	1	0.182474	1	1	-0.244898	0.544786	0.816386	-0.601722	0.139943	0.413932	0.623025	0.306694	0.763356	-0.444459	0.0535868	0.150433
CENPJ	11.7379	8.61587	12.4833	10.299	14.2516	9.66892	21.4887	13.9956	CYTONUC	0	0	-0.0888207	0.588391	1	-0.257438	0.348102	1	-0.592452	0.0110653	0.152872	-0.533551	0.019979	0.167877	-0.162616	0.247449	0.713809	-0.568932	0.000985273	0.00901043
CENPK	6.51144	9.23581	10.3049	7.93505	12.043	7.94622	13.9913	6.0293	CYTONUC	0	0	-0.662288	0.296218	1	0.219	1	1	-0.216329	0.41668	0.723857	0.398278	1	1	-0.212004	0.549201	0.901772	-0.00225908	0.819595	0.925969
CENPL	2.21508	2.82768	4.20667	4.11134	1.73513	4.46022	3.4269	3.40792	CYTONUC	0	0	-0.925322	0.287082	1	-0.539991	0.470674	1	-0.981864	0.273598	0.596845	0.388224	1	1	-0.722027	0.155179	0.623409	-0.141718	0.482375	0.656816
CENPM	44.5164	42.6209	53.1403	34.3379	42.3432	45.4006	40.9943	29.3524	CYTONUC	0	0	-0.255471	0.380081	1	0.311757	0.780286	1	0.0467056	0.598433	0.853806	0.629232	0.494278	0.781015	-0.00563469	0.699041	0.980444	0.318813	0.941445	1
CENPN	6.81138	2.92625	5.97025	5.30451	5.64335	3.35687	7.43047	3.69466	CYTONUC	0	0	0.190155	1	1	-0.858168	0.248207	1	-0.396901	0.362739	0.677081	-0.138322	0.724223	0.945225	-0.211455	0.458485	0.864877	-0.305789	0.394736	0.579438
CENPO	3.48672	2.55005	2.20722	1.47082	4.55206	2.12751	2.2476	1.4901	CYTONUC	0	0	0.65964	0.639644	1	0.793909	0.547565	1	1.01814	0.512661	0.798071	0.513755	0.983468	1	0.714841	0.364715	0.802092	0.837605	0.343277	0.527121
CENPQ	13.7052	13.1216	13.0138	14.4533	16.7745	15.6798	19.4362	21.0856	CYTONUC	0	0	0.074678	1	1	-0.139454	0.669558	1	-0.212477	0.321227	0.641346	-0.427351	0.108744	0.368539	-0.0340304	0.66957	0.966634	-0.320289	0.0357713	0.114905
CENPT	20.3464	27.3016	25.9064	21.8472	16.3001	22.0082	15.5003	26.3824	CYTONUC	0	0	-0.348533	0.223962	1	0.321538	0.68211	1	0.0725842	0.629118	0.87404	-0.261539	0.117516	0.382816	-0.00319264	0.694651	0.978447	-0.1287	0.0304861	0.102238
CENPU	6.6971	15.2665	19.9862	19.3719	12.6466	16.1996	16.0348	22.0791	CYTONUC	0	0	-1.5774	0.000776641	0.0972271	-0.343595	0.262204	1	-0.342453	0.183614	0.497659	-0.446717	0.054328	0.264839	-0.841547	0.00258774	0.089786	-0.401931	0.00519581	0.0297674
CENPV	75.8824	43.7253	45.034	34.6773	63.9812	54.983	77.4488	65.5345	CYTONUC	0	0	0.75275	0.141783	1	0.334477	0.706262	1	-0.275595	0.109539	0.39593	-0.253268	0.11304	0.375074	0.585454	0.152561	0.62031	-0.265319	0.0208706	0.0779618
CENPW	93.0167	74.2133	39.3619	50.3265	97.0178	62.9255	62.567	61.5724	CYTONUC	0	0	1.24069	0.00472636	0.304063	0.560359	0.25093	1	0.632846	0.534497	0.809082	0.0313621	0.461977	0.761522	0.898839	0.00440744	0.130895	0.365599	1	1
CENPX	63.9128	48.8681	39.1948	44.9344	57.3657	70.6838	53.2157	40.9711	CYTONUC	0	0	0.705444	0.24323	1	0.121074	1	1	0.108334	0.65372	0.89864	0.786773	0.216259	0.513883	0.422846	0.440641	0.847057	0.443104	0.614617	0.772333
CEP104	1.85514	0.888073	2.99464	1.40861	3.81459	2.03752	3.58756	3.56769	CYTONUC	0	0	-0.690857	0.244592	1	-0.665523	0.451797	1	0.0885258	0.761891	0.961996	-0.808174	0.0563533	0.270002	-0.682704	0.107064	0.563458	-0.290044	0.0995038	0.226822
CEP112	4.49551	4.41445	3.612	4.66797	7.11062	7.27962	7.13325	6.65038	CYTONUC	0	0	0.315686	0.986626	1	-0.0805603	0.842412	1	-0.00458374	0.628176	0.87404	0.130426	0.82997	1	0.105794	1	1	0.0621349	0.509441	0.681881
CEP120	4.53991	3.43152	6.57977	3.62859	6.31698	2.18695	10.4738	4.90154	CYTONUC	0	0	-0.535375	0.210059	1	-0.08056	0.820049	1	-0.729476	0.0229198	0.211187	-1.16432	0.013344	0.136642	-0.356841	0.199693	0.678882	-0.854416	0.00286695	0.0197029
CEP128	2.32713	2.47559	1.96421	3.49035	2.27862	1.89327	2.66685	1.65755	CYTONUC	0	0	0.244603	1	1	-0.495598	0.388127	1	-0.226976	0.597782	0.853806	0.191827	1	1	-0.183611	0.548265	0.901772	-0.0517988	0.702942	0.846611
CEP131	12.1304	9.15507	9.96191	9.40424	8.34639	6.3014	7.18544	10.2981	CYTONUC	0	0	0.284131	0.892354	1	-0.0387399	0.777496	1	0.216076	0.919611	1	-0.708637	0.0285815	0.198426	0.136331	0.992951	1	-0.255317	0.0391039	0.121278
CEP135	8.31461	2.72156	8.70493	3.05772	3.75753	3.3172	4.67259	3.96337	CYTONUC	0	0	-0.0661846	0.670052	1	-0.168023	0.715296	1	-0.314439	0.299687	0.624168	-0.256763	0.333558	0.647025	-0.091974	0.432375	0.841592	-0.287683	0.125618	0.265145
CEP152	6.65184	7.36155	6.52003	4.88783	4.41217	5.89178	5.53276	5.36456	CYTONUC	0	0	0.0288744	0.8797	1	0.590817	0.35535	1	-0.326512	0.250503	0.573852	0.135243	0.797929	0.986107	0.296778	0.654004	0.961259	-0.0807766	0.236609	0.412795
CEP162	1.62003	2.95439	1.75807	2.14778	1.58627	1.9064	1.49186	2.22539	CYTONUC	0	0	-0.117967	0.932356	1	0.460009	0.751544	1	0.0885254	1	1	-0.223211	0.552902	0.828851	0.227951	0.937415	1	-0.0899078	0.390072	0.575653
CEP164	2.75529	3.72021	2.81755	2.68217	3.32044	3.10376	4.37195	3.53254	CYTONUC	0	0	-0.0322372	0.912752	1	0.471981	0.661243	1	-0.396901	0.256544	0.580467	-0.186685	0.431434	0.731208	0.235632	0.886686	1	-0.299153	0.143365	0.291449
CEP170B	5.32053	3.25448	7.57819	5.53614	7.81445	7.14219	6.63075	5.7982	CYTONUC	0	0	-0.510285	0.144894	1	-0.766452	0.0591421	0.87489	0.236971	0.886979	1	0.300761	1	1	-0.612934	0.0127864	0.261486	0.267081	0.927044	0.997692
CEP192	7.94361	9.20775	10.1046	8.8514	7.63128	8.09355	8.11564	9.03148	CYTONUC	0	0	-0.347149	0.197427	1	0.0569433	0.893662	1	-0.0887788	0.315025	0.638039	-0.158191	0.194879	0.489548	-0.144333	0.293989	0.752559	-0.124922	0.0538032	0.150778
CEP250	2.31898	1.8502	3.4498	2.34775	4.61699	1.83948	3.78697	1.73434	CYTONUC	0	0	-0.57302	0.105449	1	-0.343595	0.321127	1	0.285909	0.954779	1	0.0849109	0.728341	0.94713	-0.475677	0.0441042	0.443627	0.225735	0.944702	1
CEP290	6.55684	2.55486	8.10837	2.44428	5.07642	3.07039	4.52153	3.71449	CYTONUC	0	0	-0.306412	0.275363	1	0.0638298	1	1	0.167	0.798731	0.987514	-0.274741	0.252305	0.557707	-0.211815	0.230489	0.702575	-0.0157119	0.347361	0.528573
CEP295	2.97739	3.20694	2.54447	3.26551	2.04073	1.22629	1.72735	3.34013	CYTONUC	0	0	0.226681	1	1	-0.0261122	0.840072	1	0.240529	1	1	-1.4456	0.0032976	0.0635113	0.0900828	0.948937	1	-0.633291	0.00661279	0.0352885
CEP350	4.62487	4.39956	4.47602	3.9769	4.26722	3.90736	4.47191	3.81998	CYTONUC	0	0	0.0471973	0.859165	1	0.145716	1	1	-0.0675935	0.353935	0.671483	0.0326282	0.520805	0.801451	0.0943869	0.904276	1	-0.0205562	0.235926	0.412009
CEP41	7.96371	10.5897	8.28216	9.91813	7.98338	6.5947	8.31145	7.53611	CYTONUC	0	0	-0.0565664	0.676529	1	0.0945267	0.989497	1	-0.0580992	0.392117	0.704297	-0.192514	0.227734	0.528488	0.0277257	0.745946	1	-0.12046	0.119721	0.256616
CEP44	6.16464	4.05049	6.19799	5.20092	3.19561	5.64226	5.14261	4.6492	CYTONUC	0	0	-0.00778405	0.903081	1	-0.360668	0.494067	1	-0.686408	0.201012	0.520016	0.27929	1	1	-0.158187	0.476036	0.866339	-0.147877	0.338032	0.522344
CEP55	37.2544	28.6491	36.6537	26.1289	31.6435	29.5786	47.451	42.009	CYTONUC	0	0	0.0234527	0.762338	1	0.132844	1	1	-0.584528	0.0089195	0.138566	-0.506145	0.0103366	0.121986	0.0699907	0.773318	1	-0.54719	0.000154914	0.00223192
CEP57	13.294	11.8188	14.066	23.7132	17.4798	16.6868	21.5462	21.6704	CYTONUC	0	0	-0.0814412	0.660098	1	-1.00461	0.00256636	0.172281	-0.301744	0.124805	0.419298	-0.377016	0.0598886	0.278075	-0.589174	0.00645971	0.170492	-0.338997	0.00853016	0.0424006
CEP57L1	2.21036	2.05745	2.0114	1.63171	2.34464	1.26441	4.03702	1.77118	CYTONUC	0	0	0.136079	1	1	0.334478	0.806167	1	-0.783924	0.0173439	0.18406	-0.486245	0.163454	0.448929	0.228327	0.902252	1	-0.686472	0.01421	0.059946
CEP63	1.03222	1.64711	1.76427	1.04502	1.81927	1.1337	3.19385	2.38212	CYTONUC	0	0	-0.773319	0.397915	1	0.656406	0.687724	1	-0.811939	0.133463	0.43243	-1.07121	0.0798239	0.321238	-0.0683319	0.923855	1	-0.917057	0.0175995	0.069825
CEP68	2.67267	3.44463	2.92828	3.98935	3.01958	4.32788	5.30107	1.8451	CYTONUC	0	0	-0.131773	0.777035	1	-0.211804	0.587322	1	-0.811939	0.0515967	0.293607	1.22996	0.117009	0.38227	-0.177383	0.478074	0.866339	0.0400739	1	1
CEP72	8.06789	7.6439	6.70329	5.53039	5.43107	4.61514	6.50087	3.55568	CYTONUC	0	0	0.267323	1	1	0.466928	0.702358	1	-0.259397	0.49908	0.790203	0.376251	1	1	0.36099	0.69656	0.978606	-0.00148384	0.788226	0.904961
CEP76	10.7147	12.8231	8.21761	6.6059	4.43866	4.90337	5.84427	8.1895	CYTONUC	0	0	0.3828	0.78051	1	0.956915	0.106705	0.983543	-0.396901	0.362739	0.677081	-0.740002	0.0666907	0.293085	0.66709	0.132968	0.598548	-0.587096	0.0165	0.0664304
CEP78	18.6007	12.4246	14.7871	13.5031	13.1303	13.4612	8.92303	12.2012	CYTONUC	0	0	0.331018	0.788355	1	-0.120089	0.622135	1	0.557295	0.838872	1	0.141786	0.792415	0.984171	0.133144	0.955434	1	0.332068	0.850837	0.948172
CEP83	10.1232	6.28196	11.7487	8.22432	11.0136	8.2359	18.8517	10.3351	CYTONUC	0	0	-0.214829	0.492896	1	-0.388682	0.351432	1	-0.775413	0.012932	0.162386	-0.327547	0.185562	0.476744	-0.283899	0.199192	0.678882	-0.600495	0.00976072	0.0464448
CEP85	26.3638	24.9028	24.1707	22.2424	32.0454	19.1374	33.2078	21.5626	CYTONUC	0	0	0.125304	1	1	0.162997	1	1	-0.0514045	0.257992	0.581094	-0.172137	0.159906	0.443656	0.14349	1	1	-0.0977373	0.132387	0.275975
CEP85L	1.83776	1.33296	1.26913	2.39616	1.63587	2.29368	2.15391	1.82068	CYTONUC	0	0	0.53411	0.783361	1	-0.846095	0.160957	1	-0.396901	0.392786	0.704297	0.333182	1	1	-0.209119	0.46109	0.866339	-0.0164445	0.560678	0.73136
CEP89	6.72964	6.0404	8.58678	6.91956	7.41305	8.08419	12.2007	5.66214	CYTONUC	0	0	-0.351587	0.277357	1	-0.196037	0.491888	1	-0.718829	0.0127161	0.162386	0.513755	0.673818	0.9098	-0.280095	0.168663	0.641683	-0.204954	0.22823	0.403582
CEP95	8.23085	5.53009	7.40428	6.57863	4.66591	3.56844	5.58499	5.55406	CYTONUC	0	0	0.152681	1	1	-0.250485	0.599683	1	-0.259398	0.49908	0.790203	-0.638248	0.183449	0.475184	-0.0230868	0.696148	0.978606	-0.4359	0.103991	0.234284
CEP97	4.50967	2.72954	5.46346	3.14869	6.09058	4.98149	3.6087	4.98432	CYTONUC	0	0	-0.276794	0.389943	1	-0.206091	0.584884	1	0.755102	0.517107	0.79936	-0.000818217	0.518715	0.799032	-0.250541	0.235019	0.70686	0.365689	0.905639	0.983107
CEPT1	92.0639	92.0324	123.416	95.0333	140.52	84.7582	143.128	100.676	TM	2	10	-0.422822	0.0522496	0.984461	-0.0462902	0.552775	1	-0.0265326	0.21573	0.534937	-0.248302	0.0438913	0.241447	-0.246837	0.0584729	0.481077	-0.114018	0.048358	0.141099
CERCAM	47.0393	49.078	25.0328	22.2414	65.7983	38.3221	36.6533	20.8761	SP	0	0	0.910047	0.0462429	0.935233	1.14183	0.00368562	0.226116	0.844107	0.204625	0.523514	0.876325	0.0999785	0.353867	1.02374	0.000358757	0.017965	0.855881	0.00870318	0.0429091
CERK	4.56589	2.57145	5.86575	3.8521	2.36685	3.93316	7.27155	3.95999	CYTONUC	0	0	-0.361421	0.410807	1	-0.58306	0.30387	1	-1.61929	0.00207378	0.0689252	-0.00980714	0.674199	0.9098	-0.445251	0.141979	0.607521	-0.834129	0.0136502	0.0582001
CERS1	12.4901	9.96525	15.3742	12.0987	22.6478	11.8551	36.3802	11.2688	TM	3	7	-0.299718	0.37546	1	-0.279869	0.428941	1	-0.683782	0.00787412	0.130116	0.0731823	0.693799	0.925199	-0.290943	0.186363	0.661482	-0.465726	0.0555578	0.154156
CERS2	117.096	113.913	158.005	153.384	119.181	117.984	133.748	129.715	TM	3	7	-0.432282	0.0404404	0.927622	-0.429225	0.0340036	0.755365	-0.166369	0.0873934	0.363871	-0.136753	0.0957493	0.348091	-0.430775	0.00255954	0.0897044	-0.151712	0.0100213	0.0473175
CERS4	18.0967	6.41708	15.9109	7.35106	21.0009	14.7228	19.0103	15.0381	TM	3	7	0.185709	1	1	-0.196037	0.745616	1	0.143667	0.769056	0.967745	-0.0305657	0.549342	0.826422	0.0756184	0.841083	1	0.069295	0.536867	0.710099
CERS5	32.836	31.8934	34.3427	37.3384	38.6751	39.2002	29.4492	34.7772	TM	3	7	-0.064725	0.590041	1	-0.227402	0.294433	1	0.393176	1	1	0.172718	0.747825	0.955829	-0.147171	0.224332	0.698163	0.277998	0.68459	0.832945
CERS6	18.6958	21.1898	25.5506	21.3748	19.8459	18.231	18.4717	19.4895	TM	3	7	-0.450642	0.0587813	0.986963	-0.0125417	0.66419	1	0.103528	0.505642	0.795716	-0.0962986	0.188571	0.482211	-0.234501	0.0924445	0.54663	0.00439463	0.102313	0.231572
CERT1	11.9434	11.4349	14.0215	12.8244	13.6081	11.9251	14.278	12.3893	CYTONUC	0	0	-0.231425	0.33307	1	-0.165449	0.433084	1	-0.0693264	0.305549	0.626775	-0.055088	0.329408	0.642913	-0.199531	0.184062	0.658164	-0.062694	0.137857	0.284054
CES2	10.3887	9.28326	3.15669	4.20702	12.6135	10.6494	7.50035	2.93024	SP	0	0	1.71853	0.0203873	0.676588	1.14183	0.0952011	0.948266	0.74994	0.582086	0.846606	1.86168	0.00702707	0.0987842	1.41764	0.0033982	0.110444	1.15721	0.00904548	0.0441108
CES3	16.6988	13.5699	8.5155	8.87041	19.0759	15.0008	10.3657	10.7047	SP	0	0	0.971585	0.0693203	1	0.613337	0.279299	1	0.879939	0.280823	0.60487	0.486788	0.689269	0.921724	0.79991	0.032995	0.398521	0.693567	0.252514	0.429701
CETN2	45.5939	71.4068	47.3025	61.2609	47.1238	57.9588	44.6301	56.8318	CYTONUC	0	0	-0.0530775	0.646581	1	0.221096	0.877677	1	0.0784369	0.55707	0.828354	0.028328	0.441631	0.739164	0.107979	1	1	0.0505841	0.166648	0.323518
CETN3	42.0782	54.6369	39.9555	60.5589	77.5551	64.9427	61.6945	64.5262	CYTONUC	0	0	0.074678	0.919309	1	-0.148464	0.429695	1	0.33008	1	1	0.00928227	0.386134	0.694322	-0.05559	0.457109	0.864039	0.174991	0.442649	0.624291
CFAP20	86.6141	83.9663	107.007	91.1456	119.462	75.0125	102.06	73.4345	CYTONUC	0	0	-0.305026	0.173782	1	-0.118362	0.448724	1	0.227131	0.764349	0.963392	0.030672	0.4242	0.72592	-0.216157	0.113373	0.572447	0.148153	0.594936	0.758311
CFAP298	58.7019	54.6863	68.3064	67.8463	77.7453	65.529	76.5554	77.4365	CYTONUC	0	0	-0.218614	0.222753	1	-0.311092	0.113173	0.991194	0.0222525	0.294156	0.619895	-0.240879	0.0406424	0.233713	-0.263956	0.039308	0.426251	-0.104074	0.0180104	0.0708186
CFAP298-TCP10L	40.7994	38.6689	47.3215	45.0478	56.0359	46.8656	54.365	54.415	CYTONUC	0	0	-0.213948	0.240386	1	-0.220285	0.225101	1	0.0436715	0.337802	0.657241	-0.215475	0.0558792	0.269617	-0.217035	0.0777915	0.522286	-0.0801502	0.0285691	0.0974105
CFAP36	18.7612	27.896	21.0538	25.1812	34.2352	19.5129	28.5853	25.6936	CYTONUC	0	0	-0.16633	0.610619	1	0.147709	1	1	0.260211	0.940086	1	-0.396978	0.127137	0.394703	0.0131125	0.797778	1	-0.0141741	0.277445	0.458727
CFAP97	6.88623	8.63371	6.53885	4.97974	10.3549	6.3027	13.634	8.0405	CYTONUC	0	0	0.0746781	0.973691	1	0.793909	0.170515	1	-0.396901	0.0812826	0.352035	-0.351316	0.139548	0.41329	0.430159	0.375079	0.810657	-0.379822	0.0373107	0.117928
CFDP1	57.2069	59.6297	67.4632	65.3894	85.8287	49.8257	89.2173	61.5147	CYTONUC	0	0	-0.237912	0.305466	1	-0.133028	0.462635	1	-0.0558642	0.267418	0.593367	-0.304042	0.0773931	0.316056	-0.185335	0.189428	0.665469	-0.152051	0.0773771	0.190695
CFL1	734.031	870.824	697.002	761.568	703.719	795.496	707.9	720.565	CYTONUC	0	0	0.074678	0.802806	1	0.193409	0.886908	1	-0.00854561	0.19994	0.520016	0.142726	0.544388	0.82137	0.137888	1	1	0.0697419	0.11668	0.252728
CFL2	18.3251	18.5804	19.5757	25.4451	23.5504	16.0734	22.1487	19.5787	CYTONUC	0	0	-0.095247	0.582717	1	-0.453604	0.0999798	0.962799	0.0885257	0.559227	0.829041	-0.284611	0.115751	0.380519	-0.286756	0.0915918	0.544547	-0.0746306	0.128723	0.27059
CFLAR	0.489888	0.390856	0.85282	0.757722	0.799462	0.523104	0.842106	0.732762	CYTONUC	0	0	-0.79979	0.315424	1	-0.95503	0.231848	1	-0.0749726	0.73334	0.943052	-0.486246	0.370139	0.678171	-0.870751	0.0808215	0.526534	-0.251891	0.315509	0.497003
CGA	53.4862	28.4493	56.4312	36.3504	443.702	149.581	201.122	60.9549	SP	0	0	-0.0773251	0.662746	1	-0.353579	0.360425	1	1.14152	0.0141202	0.171666	1.29511	0.00230551	0.0503733	-0.179349	0.282375	0.743159	1.17873	3.05e-07	1.25e-05
CGGBP1	3.63969	3.5262	3.45609	3.50937	8.65502	4.04511	7.70897	3.1665	CYTONUC	0	0	0.0746781	1	1	0.00690264	0.9619	1	0.167	0.798731	0.987514	0.35329	1	1	0.0409292	0.893371	1	0.223766	0.922281	0.994183
CGN	7.95204	5.22491	8.66132	8.87941	10.0764	4.92348	9.34744	8.39609	CYTONUC	0	0	-0.123261	0.592014	1	-0.765058	0.0413484	0.810718	0.108334	0.65372	0.89864	-0.770038	0.0149354	0.144499	-0.412692	0.0538179	0.467978	-0.242343	0.0529884	0.149114
CGNL1	2.76732	1.81827	2.31858	2.60937	2.70964	2.08585	2.30852	2.08703	CYTONUC	0	0	0.25525	1	1	-0.521133	0.318382	1	0.23113	1	1	-0.000818245	0.718192	0.942398	-0.103879	0.547708	0.901772	0.125632	0.709523	0.851758
CGREF1	22.8599	14.7882	21.7067	15.6374	42.952	17.5299	19.1168	5.54485	SP	0	0	0.074678	0.947172	1	-0.0805601	0.726207	1	1.16788	0.0801264	0.349389	1.6606	0.0114583	0.128355	0.0116939	0.671873	0.967369	1.29423	0.000178228	0.00248287
CGRRF1	7.29688	5.33666	3.46439	6.15615	4.76319	5.56546	7.05553	7.40626	CYTONUC	0	0	1.07468	0.338211	1	-0.206091	0.754346	1	-0.566826	0.320031	0.640995	-0.412245	0.325499	0.640236	0.393069	0.814438	1	-0.485594	0.0954526	0.220407
CHAC2	30.0766	36.3585	21.6359	53.8252	26.7725	31.6989	15.2753	45.5721	CYTONUC	0	0	0.475216	0.597638	1	-0.565987	0.0598653	0.87489	0.80955	0.522081	0.799689	-0.52372	0.0299432	0.203368	-0.183785	0.232999	0.705302	-0.057466	0.0349663	0.113064
CHAF1A	60.2545	65.6069	57.2149	59.2077	58.6516	52.5534	55.2914	58.3933	CYTONUC	0	0	0.074678	0.843062	1	0.148064	1	1	0.0851151	0.43127	0.735916	-0.15202	0.104523	0.362082	0.112465	0.928279	1	-0.0318171	0.0524329	0.148227
CHAF1B	29.1181	22.5924	28.6638	20.5092	29.5575	21.0271	22.3862	23.6322	CYTONUC	0	0	0.0226834	0.737487	1	0.139566	1	1	0.40091	1	1	-0.168505	0.139172	0.413039	0.072589	0.762815	1	0.136484	0.320721	0.50316
CHAMP1	29.1914	27.8471	28.6227	35.0679	23.3013	22.3616	22.0898	20.1369	CYTONUC	0	0	0.0283844	0.764939	1	-0.332623	0.136337	1	0.0770301	0.511839	0.798071	0.151185	0.709858	0.936769	-0.159144	0.16516	0.635929	0.112868	0.401337	0.582021
CHCHD1	51.9323	47.0334	41.3159	42.6295	38.481	33.4006	38.0003	29.692	CYTONUC	0	0	0.329935	0.810785	1	0.141832	1	1	0.0181364	0.595169	0.853806	0.1698	0.883123	1	0.237477	0.86773	1	0.0866316	0.599803	0.760972
CHCHD2	426.788	450.419	291.973	327.901	490.151	435.651	437.647	400.531	CYTONUC	0	0	0.547686	0.193571	1	0.458009	0.242953	1	0.163459	0.542462	0.816386	0.12126	0.510176	0.79061	0.500944	0.069348	0.504425	0.143448	0.329838	0.513118
CHCHD3	131.636	123.82	151.311	126.839	139.068	117.945	137.554	115.03	CYTONUC	0	0	-0.200956	0.24068	1	-0.0347564	0.578572	1	0.0157925	0.29358	0.618822	0.0361054	0.355894	0.670074	-0.122786	0.189892	0.666349	0.0250787	0.162068	0.317353
CHCHD4	16.3736	10.6885	17.6677	19.465	16.7611	16.3485	20.1499	18.607	CYTONUC	0	0	-0.109746	0.698373	1	-0.864832	0.0545048	0.850649	-0.265657	0.286036	0.611125	-0.186685	0.329645	0.642913	-0.456422	0.0772688	0.522286	-0.227203	0.108948	0.241573
CHCHD5	22.8115	18.2001	6.49822	19.2453	20.1024	18.7906	8.82279	17.5479	CYTONUC	0	0	1.81164	0.143575	1	-0.0805601	0.933611	1	1.18806	0.599701	0.853806	0.0987173	0.945838	1	0.671821	0.500832	0.883755	0.560578	1	1
CHCHD6	44.0104	42.7059	57.6028	43.1514	115.303	51.1678	130.348	49.5629	CYTONUC	0	0	-0.388294	0.212249	1	-0.0149718	0.788625	1	-0.176935	0.134456	0.432715	0.0459759	0.550072	0.826982	-0.216465	0.231758	0.703853	-0.112011	0.338538	0.522848
CHCHD7	7.81336	3.83624	4.56567	4.05655	8.23901	6.60117	10.8481	2.31172	CYTONUC	0	0	0.775118	0.514923	1	-0.0805602	0.97796	1	-0.396901	0.292058	0.616737	1.51376	0.162722	0.447448	0.43415	0.775731	1	0.173367	0.828309	0.932495
CHD1	27.8078	23.7712	26.1356	28.2484	25.7001	22.3349	30.1805	26.3753	CYTONUC	0	0	0.089475	0.877491	1	-0.248958	0.175105	1	-0.231842	0.060552	0.309748	-0.23989	0.0472747	0.24912	-0.0763993	0.244468	0.712175	-0.235589	0.00517442	0.0296816
CHD1L	21.3115	13.7952	22.5273	11.8735	21.261	15.0892	22.2914	10.8262	CYTONUC	0	0	-0.0800446	0.596316	1	0.216422	0.957959	1	-0.0682783	0.335443	0.655786	0.478989	0.742893	0.954265	0.0293028	0.700405	0.980876	0.134365	0.942008	1
CHD2	5.23151	4.58117	6.66386	5.49017	4.62272	4.7882	4.27709	5.15316	CYTONUC	0	0	-0.34913	0.234932	1	-0.261132	0.346947	1	0.112112	0.690422	0.926564	-0.105973	0.321207	0.635699	-0.308714	0.105126	0.563335	-0.0029598	0.184212	0.346027
CHD3	18.6387	12.8019	20.9304	13.8106	14.1241	10.9773	19.6416	12.8834	CYTONUC	0	0	-0.167295	0.335515	1	-0.109415	0.483178	1	-0.475756	0.0165681	0.18406	-0.230988	0.10257	0.358799	-0.144007	0.181391	0.653648	-0.373782	0.00630629	0.0341446
CHD4	131.049	106.17	136.48	109.321	78.4661	96.2242	88.1491	109.223	CYTONUC	0	0	-0.0585885	0.445569	1	-0.0421937	0.507254	1	-0.167876	0.068511	0.326805	-0.182799	0.0466001	0.247237	-0.0512738	0.265323	0.729147	-0.176115	0.00140321	0.0116377
CHD6	6.67808	5.50571	8.03219	5.54019	6.97482	4.3804	9.18358	4.63771	CYTONUC	0	0	-0.266359	0.272085	1	-0.0090071	0.761412	1	-0.396901	0.0485588	0.285256	-0.0823482	0.346169	0.662032	-0.15571	0.250418	0.718055	-0.283536	0.0703484	0.179682
CHD7	11.9242	10.2519	10.4442	9.97338	11.2731	9.22027	11.6624	10.6093	CYTONUC	0	0	0.191192	1	1	0.0397341	0.8156	1	-0.0489778	0.257087	0.580467	-0.202452	0.0993207	0.353867	0.119193	0.910015	1	-0.120055	0.0413232	0.126464
CHD8	21.1357	21.2475	22.4778	19.0203	14.7626	13.4123	17.2576	17.433	CYTONUC	0	0	-0.0888207	0.456313	1	0.159754	1	1	-0.22529	0.0933877	0.369967	-0.378263	0.0206799	0.170141	0.0304468	0.631595	0.957015	-0.300136	0.00239307	0.0171457
CHD9	3.51289	2.14329	2.84514	1.83053	2.7315	1.51304	3.3301	2.51686	CYTONUC	0	0	0.30416	0.866998	1	0.227562	0.987295	1	-0.28587	0.230973	0.551628	-0.734173	0.0448897	0.243249	0.274655	0.834523	1	-0.462076	0.0283759	0.0971091
CHDH	2.01579	1.36087	1.32515	0.784921	1.21463	1.41921	1.79919	1.68982	SP	0	0	0.605192	0.668281	1	0.793909	0.547565	1	-0.566826	0.320031	0.640995	-0.251781	0.488774	0.776228	0.678307	0.388401	0.815906	-0.405647	0.158893	0.312789
CHEK1	42.844	31.5536	39.1179	31.512	41.4131	30.6669	45.3217	35.5636	CYTONUC	0	0	0.131262	1	1	0.00190201	0.769453	1	-0.130115	0.206041	0.525541	-0.213719	0.136459	0.408135	0.074975	0.768446	1	-0.166278	0.0580757	0.158388
CHEK2	37.4904	36.1835	48.2311	32.6497	31.9723	29.8859	27.2852	27.5217	CYTONUC	0	0	-0.363443	0.161526	1	0.148259	1	1	0.228703	0.850778	1	0.118895	0.679137	0.912476	-0.134645	0.297751	0.756339	0.174607	0.545074	0.717799
CHERP	79.3408	87.1279	85.0684	98.5535	67.0804	87.3554	93.9849	85.0188	CYTONUC	0	0	-0.100561	0.390996	1	-0.177773	0.243349	1	-0.486538	0.0043519	0.101455	0.0391158	0.325015	0.640236	-0.141488	0.13649	0.602109	-0.212982	0.00475554	0.0281324
CHGB	6.29956	8.11909	4.60136	9.40301	10.9131	20.4019	1.87422	9.00854	SP	0	0	0.45319	0.827895	1	-0.211805	0.587322	1	2.5417	0.0207496	0.200188	1.17934	0.0422113	0.237953	0.0420587	0.872102	1	1.52481	0.0130763	0.0565277
CHID1	51.8713	42.8126	37.7052	36.8206	133.105	56.9709	59.9562	33.4812	SP	0	0	0.460171	0.390667	1	0.217521	0.866323	1	1.15059	0.0103784	0.147689	0.766874	0.107583	0.366684	0.345378	0.432229	0.841592	1.02451	6e-05	0.00104673
CHKA	9.99997	6.9378	11.1469	8.06985	6.38579	9.15258	10.6502	7.24659	CYTONUC	0	0	-0.156648	0.615828	1	-0.218064	0.589782	1	-0.737938	0.0736498	0.335659	0.336877	1	1	-0.182121	0.375268	0.810657	-0.203862	0.257063	0.43592
CHM	5.04596	2.97568	5.41638	3.33166	3.8667	1.60639	3.39413	4.78172	CYTONUC	0	0	-0.1022	0.701642	1	-0.163022	0.708651	1	0.188062	0.933331	1	-1.57371	0.00232609	0.0504344	-0.125062	0.480322	0.866339	-0.579013	0.0113306	0.0511033
CHML	3.09438	2.59229	4.99508	2.21904	2.12092	1.6993	0.598407	1.38855	CYTONUC	0	0	-0.690857	0.100959	1	0.224294	1	1	1.82549	0.187645	0.504121	0.291362	1	1	-0.343238	0.21126	0.687671	0.943096	0.491807	0.665805
CHMP1A	6.67938	7.37881	9.26971	6.50213	13.0803	6.58364	11.9233	5.2699	CYTONUC	0	0	-0.47281	0.361764	1	0.182474	1	1	0.133614	0.789044	0.981037	0.32111	1	1	-0.165941	0.547708	0.901772	0.193715	1	1
CHMP1B	12.5914	8.79032	12.7035	17.2624	15.026	10.0839	12.6823	14.63	CYTONUC	0	0	-0.0127848	0.79905	1	-0.973645	0.00921227	0.416305	0.244645	0.917132	1	-0.536871	0.0480837	0.24983	-0.486941	0.0278827	0.374355	-0.121292	0.0922113	0.215175
CHMP2A	222.861	225.722	206.55	204.909	241.736	230.847	270.115	228.412	CYTONUC	0	0	0.109654	0.938037	1	0.139566	1	1	-0.16014	0.103104	0.387803	0.0153013	0.314078	0.62907	0.124628	0.962075	1	-0.0771021	0.054693	0.152521
CHMP2B	26.2561	35.649	23.182	30.3125	27.0619	30.3552	21.3791	39.5685	CYTONUC	0	0	0.179648	1	1	0.23395	0.852204	1	0.340065	1	1	-0.382409	0.0326675	0.212224	0.210669	0.821955	1	-0.0860881	0.0189548	0.0729602
CHMP3	7.98401	10.0101	5.41518	12.1887	5.584	8.69935	5.39171	11.2111	CYTONUC	0	0	0.560105	0.589968	1	-0.284094	0.377802	1	0.0505578	0.782641	0.976352	-0.365951	0.148221	0.429006	0.0316284	0.770476	1	-0.217094	0.0457417	0.135774
CHMP4A	36.5216	36.9091	36.9912	50.3265	30.9924	38.998	42.3764	49.1653	CYTONUC	0	0	-0.0184314	0.798253	1	-0.447342	0.167031	1	-0.451349	0.118	0.407893	-0.334242	0.117638	0.382816	-0.249891	0.189313	0.665469	-0.387274	0.0108896	0.0496709
CHMP4B	63.3011	46.9397	57.9864	60.9447	90.4204	64.0716	83.5301	69.2229	CYTONUC	0	0	0.126517	1	1	-0.376692	0.129659	0.998623	0.114352	0.51994	0.79936	-0.111565	0.190004	0.483142	-0.109467	0.245742	0.712758	0.0163308	0.191827	0.356702
CHMP5	108.572	121.174	94.1563	120.72	112.454	110.286	119.747	135.579	CYTONUC	0	0	0.205525	0.966099	1	0.0054131	0.681326	1	-0.0906546	0.164447	0.470504	-0.297887	0.0245308	0.183417	0.0965335	0.835567	1	-0.196981	0.00340444	0.0220705
CHMP6	12.9055	15.4449	17.0201	13.9124	23.8689	5.24973	15.7138	13.3287	CYTONUC	0	0	-0.399253	0.353107	1	0.150765	1	1	0.603099	0.756506	0.959118	-1.34423	0.00998184	0.120249	-0.125751	0.53885	0.901772	0.00377463	0.39871	0.582021
CHMP7	17.1434	11.7239	17.9397	19.1861	23.9801	18.5726	24.3571	11.214	CYTONUC	0	0	-0.0654997	0.636121	1	-0.710611	0.0279181	0.714557	-0.0225056	0.357219	0.674629	0.72788	0.280028	0.587583	-0.362985	0.0463937	0.45285	0.258546	0.77655	0.897002
CHN1	3.97349	4.35909	8.48934	5.02846	3.89067	4.54597	9.60516	3.50239	CYTONUC	0	0	-1.09525	0.0845469	1	-0.206091	0.754346	1	-1.30379	0.0216263	0.205062	0.376251	1	1	-0.698027	0.0976244	0.553484	-0.635657	0.158893	0.312789
CHORDC1	31.089	42.4774	36.5318	47.2118	36.9097	46.95	37.0749	44.094	CYTONUC	0	0	-0.23275	0.277838	1	-0.152453	0.360571	1	-0.0064416	0.334986	0.655786	0.0905434	0.506605	0.786862	-0.186933	0.156748	0.626992	0.0470515	0.127308	0.268346
CHP1	9.69042	13.9762	7.78595	13.8355	8.75856	10.2338	7.68813	11.9462	CYTONUC	0	0	0.315686	0.883805	1	0.0145971	0.844602	1	0.188062	0.887573	1	-0.223211	0.239569	0.540366	0.13039	1	1	-0.0479592	0.138526	0.2848
CHPF	76.8305	74.1877	29.556	34.238	70.5996	81.499	34.0334	35.6129	TM	2	1	1.37823	0.000147776	0.0291275	1.11558	0.00088529	0.0845498	1.05271	0.0476628	0.283356	1.19438	0.0012103	0.0331724	1.24323	3.61e-07	5.58e-05	1.12689	0.000238351	0.00307622
CHPF2	49.2006	64.4728	21.802	27.1695	30.3649	36.8439	18.4527	17.9682	TM	2	1	1.17421	0.00204003	0.186608	1.2467	0.000120225	0.0168752	0.718576	0.387966	0.702717	1.03598	0.0160748	0.149731	1.21488	4e-07	5.87e-05	0.883886	0.0190455	0.0731802
CHPT1	63.7502	40.5694	63.4169	58.9064	72.8251	52.0965	87.0811	69.5709	TM	2	10	0.00756384	0.724601	1	-0.538033	0.0496252	0.840454	-0.257925	0.0804831	0.349389	-0.417298	0.0226105	0.177511	-0.229688	0.0897614	0.540563	-0.326541	0.00530053	0.0301622
CHRAC1	2.88522	1.91831	2.28306	2.83987	5.65017	3.52098	2.47982	1.5413	CYTONUC	0	0	0.337712	1	1	-0.565987	0.608681	1	1.18806	0.495839	0.79017	1.19183	0.440193	0.73726	-0.092873	0.811346	1	1.18951	0.162171	0.317353
CHRD	8.05201	5.35358	3.82291	4.52882	30.2227	7.06262	12.1111	1.93564	SP	0	0	1.07468	0.151971	1	0.241368	0.99625	1	1.31931	0.0247674	0.21393	1.86739	0.0138126	0.138635	0.682688	0.253	0.719347	1.40838	8.24e-06	0.000204709
CHRNA5	78.8597	63.7014	52.821	56.041	109.576	93.7406	56.5294	56.0066	SP+TM	1	4	0.578176	0.178388	1	0.184841	0.939464	1	0.954862	0.0582742	0.305692	0.743078	0.0940163	0.346309	0.389079	0.292678	0.751237	0.853344	0.00952874	0.0458238
CHRNB1	11.1847	9.29557	4.86774	5.50446	7.30108	5.97156	4.20576	2.09123	SP+TM	1	4	1.20021	0.106261	1	0.755941	0.327596	1	0.795744	0.701576	0.933554	1.51375	0.125997	0.392744	0.981516	0.0511479	0.465448	1.07572	0.0965793	0.222233
CHST10	10.0326	11.6732	9.52647	8.46417	21.6935	13.391	13.4733	9.64701	SP	0	0	0.074678	0.98924	1	0.46376	0.566544	1	0.687163	0.549768	0.821593	0.473113	0.777977	0.975205	0.270833	0.756505	1	0.601676	0.314344	0.496012
CHST11	17.6855	18.0944	20.1519	14.3941	33.4113	29.7076	17.4358	13.8714	TM	2	1	-0.188356	0.335977	1	0.330072	0.616175	1	0.938283	0.106932	0.39357	1.09872	0.00705199	0.0989843	0.0506295	0.772293	1	1.01158	0.00111275	0.00978967
CHST12	2.76149	1.90552	2.33871	2.64462	5.33479	3.8937	2.02066	1.57887	TM	2	1	0.239737	0.973442	1	-0.472878	0.174729	1	1.40061	0.0257187	0.218933	1.30225	0.0128893	0.136219	-0.0946108	0.396357	0.824394	1.35829	0.000271084	0.00336638
CHST14	64.7258	77.0246	56.773	43.9634	118.16	105.429	50.2095	36.9211	TM	2	1	0.189137	1	1	0.809016	0.0297733	0.727555	1.23471	0.00968862	0.142695	1.51375	1.95e-05	0.00232374	0.492768	0.099884	0.556058	1.3596	2.98e-07	1.24e-05
CHST15	5.20978	2.37521	2.82684	1.04651	8.98782	5.67656	6.07694	2.70357	TM	2	1	0.882033	0.291026	1	1.18247	0.286576	1	0.564625	0.799461	0.988022	1.07015	0.173003	0.458964	0.969567	0.113009	0.572017	0.739938	0.117292	0.253537
CHST3	7.74254	7.27559	3.59429	2.75801	10.7821	7.71635	4.43642	2.7574	TM	2	1	1.1071	0.0499757	0.972636	1.39943	0.00702427	0.359518	1.28117	0.0570794	0.302774	1.48461	0.00642498	0.0932932	1.24135	0.000697594	0.031679	1.36257	0.000278449	0.003444
CHST7	10.9545	11.1236	7.09217	4.20088	39.9792	14.5835	10.2712	7.34151	TM	2	1	0.627219	0.502505	1	1.40487	0.0410879	0.810718	1.96065	0.000885156	0.0499571	0.990193	0.168574	0.45515	0.967181	0.0420878	0.43845	1.6313	2.39e-05	0.000503464
CHSY1	29.6852	19.805	13.3649	13.8177	31.3217	23.188	16.8261	14.1082	TM	2	1	1.1513	0.00544131	0.327327	0.519353	0.294926	1	0.896458	0.162759	0.46799	0.716847	0.210548	0.508733	0.864464	0.0050216	0.143139	0.817305	0.0328984	0.108113
CHSY3	38.0461	32.3294	23.2034	14.3529	66.0259	46.9957	24.3258	13.6818	TM	2	1	0.713412	0.112177	1	1.1715	0.00219717	0.157788	1.44055	0.00158837	0.0621854	1.78027	1.25e-06	0.000321777	0.906017	0.00107938	0.0460801	1.57224	8.46e-10	1.19e-07
CHTF18	15.8197	8.3119	17.9528	10.4169	13.601	10.5945	12.4362	9.1518	CYTONUC	0	0	-0.18248	0.458691	1	-0.325673	0.367522	1	0.129168	0.724392	0.943052	0.211192	0.944656	1	-0.233422	0.189313	0.665469	0.164511	0.78362	0.902581
CHTF8	4.5457	3.95649	5.10119	5.22964	2.83243	6.42987	2.66385	6.62274	CYTONUC	0	0	-0.16633	0.770034	1	-0.402488	0.489519	1	0.0885259	1	1	-0.0426385	0.611362	0.867148	-0.281048	0.391218	0.819223	-0.00377881	0.276475	0.45786
CHTOP	128.903	104.158	109.9	105.049	100.436	136.054	111.734	99.1595	CYTONUC	0	0	0.230096	0.889759	1	-0.0122909	0.63389	1	-0.153787	0.107209	0.394257	0.456353	0.597058	0.861952	0.116713	0.856915	1	0.165264	0.480211	0.656816
CHUK	6.9594	5.02374	7.86705	3.07551	5.84087	3.03317	6.83603	4.88618	CYTONUC	0	0	-0.176861	0.605063	1	0.707936	0.446354	1	-0.226976	0.389191	0.703095	-0.687879	0.132056	0.40229	0.131055	1	1	-0.401582	0.107339	0.2399
CHURC1	13.1284	11.7838	7.47965	8.86079	13.1761	11.7155	8.03962	8.20549	CYTONUC	0	0	0.811644	0.193479	1	0.411293	0.5958	1	0.712723	0.566192	0.834343	0.513755	0.686384	0.919413	0.608401	0.169676	0.642727	0.615652	0.446809	0.628968
CHURC1-FNTB	25.147	22.6948	16.0494	19.8245	20.1827	21.5068	13.287	18.7631	CYTONUC	0	0	0.647863	0.256041	1	0.195074	0.967646	1	0.603099	0.689338	0.925646	0.196898	0.8502	1	0.415334	0.378775	0.812818	0.379355	0.922268	0.994183
CIAO1	17.1379	13.4336	23.1253	15.727	23.5519	19.2631	24.4205	13.6846	CYTONUC	0	0	-0.432282	0.116243	1	-0.227401	0.357362	1	-0.0522529	0.295021	0.621577	0.493291	0.636317	0.879562	-0.345814	0.0540716	0.469025	0.168132	0.921839	0.994054
CIAO2A	9.08735	5.17881	6.16352	9.85721	20.3382	15.4464	18.4104	12.483	CYTONUC	0	0	0.560105	0.880169	1	-0.928557	0.308022	1	0.143667	0.893105	1	0.307304	1	1	-0.167342	0.659473	0.961259	0.212037	1	1
CIAO2B	94.6573	91.1968	79.7069	84.3798	134.655	91.5401	115.128	64.1144	CYTONUC	0	0	0.24801	0.927236	1	0.112085	1	1	0.226029	0.808226	0.99149	0.513755	0.627115	0.871135	0.179712	0.99465	1	0.335656	0.690307	0.836167
CIAO3	10.8199	9.99573	11.3556	8.16755	8.92161	11.4667	12.4811	9.12642	CYTONUC	0	0	-0.0697119	0.789371	1	0.291409	0.91023	1	-0.484364	0.189852	0.506191	0.32933	1	1	0.092484	0.99368	1	-0.0837879	0.40081	0.582021
CIAPIN1	82.645	89.9586	95.2922	111.062	71.6742	88.6089	79.1505	106.715	CYTONUC	0	0	-0.20543	0.257608	1	-0.304031	0.122589	0.994912	-0.143144	0.143535	0.445097	-0.268245	0.0375265	0.224868	-0.257659	0.0498278	0.460683	-0.21364	0.00208173	0.0155526
CIB1	69.1617	62.9404	53.3591	61.9964	78.3015	56.3775	79.4131	51.9561	CYTONUC	0	0	0.374238	0.652806	1	0.0218016	0.81448	1	-0.0203377	0.351912	0.669276	0.117826	0.669372	0.906003	0.195566	0.964848	1	0.0358974	0.419265	0.599949
CIC	5.361	4.16167	5.09056	4.76739	2.55369	5.30456	3.73599	4.82988	CYTONUC	0	0	0.0746778	0.947172	1	-0.196037	0.491888	1	-0.548904	0.126352	0.421164	0.135243	0.75605	0.963418	-0.0499216	0.518039	0.901072	-0.124392	0.108856	0.241544
CILP2	15.3427	10.8811	10.5219	7.67063	43.956	25.4847	20.513	11.6568	SP	0	0	0.544163	0.402073	1	0.504402	0.441287	1	1.09952	0.0410508	0.26594	1.12846	0.0130173	0.136219	0.527532	0.228702	0.700626	1.11008	0.00014774	0.00217248
CINP	38.8082	46.9441	34.473	34.8536	35.5478	40.1028	24.2094	33.7055	CYTONUC	0	0	0.170893	1	1	0.429635	0.557761	1	0.554189	0.854106	1	0.25072	1	1	0.306765	0.635159	0.958272	0.385416	0.98646	1
CIP2A	19.0722	19.6647	25.0755	24.0122	15.5144	18.7988	13.9965	18.9976	CYTONUC	0	0	-0.394807	0.129943	1	-0.288156	0.212255	1	0.148533	0.694874	0.929174	-0.0151736	0.371342	0.678924	-0.341651	0.0431309	0.438613	0.0565535	0.162898	0.318305
CIPC	1.10339	1.54059	2.35739	0.930895	1.35049	1.26236	1.42253	1.59148	CYTONUC	0	0	-1.09525	0.254708	1	0.726795	0.749113	1	-0.074973	0.934329	1	-0.334242	0.626572	0.870971	-0.314622	0.660077	0.961259	-0.206057	0.473088	0.652984
CIR1	14.9285	26.3029	20.6725	20.9912	24.3623	21.6339	13.6329	25.9185	CYTONUC	0	0	-0.469642	0.217088	1	0.325432	0.720598	1	0.837564	0.42158	0.729049	-0.260685	0.161251	0.445283	-0.0150503	0.74962	1	0.21779	0.37425	0.560105
CIRBP	52.4139	61.7319	52.4784	57.155	87.9796	57.4363	84.1224	55.771	CYTONUC	0	0	-0.00177405	0.655163	1	0.111135	0.992028	1	0.064679	0.361464	0.677081	0.0424491	0.373451	0.6809	0.05819	0.736123	0.996704	0.0558577	0.325418	0.50841
CISD1	47.2193	56.11	46.7452	57.6371	74.2712	66.666	74.4767	59.5734	CYTONUC	0	0	0.014557	0.730472	1	-0.0387399	0.605329	1	-0.00398638	0.289426	0.613277	0.162282	0.680247	0.913256	-0.0146284	0.506897	0.89157	0.0722799	0.300041	0.48405
CISD2	12.381	11.9833	15.611	15.4113	15.3027	12.4464	13.8686	13.7918	TM	3	1	-0.334435	0.191376	1	-0.36296	0.148766	1	0.141965	0.632851	0.87726	-0.148076	0.18875	0.482211	-0.348535	0.04237	0.43845	0.00462218	0.159434	0.31352
CIT	13.9297	9.0436	17.3767	7.14342	7.62201	8.62455	9.85966	9.10469	CYTONUC	0	0	-0.318986	0.151528	1	0.340283	0.628055	1	-0.371366	0.0666678	0.323425	-0.0781604	0.273315	0.5798	-0.094005	0.316793	0.770108	-0.223155	0.025937	0.0913962
CITED1	7.52706	7.00638	4.7649	2.11678	12.2836	8.03744	12.9389	4.021	CYTONUC	0	0	0.65964	0.849727	1	1.72679	0.288401	1	-0.0749731	0.73334	0.943052	0.999182	0.611935	0.867148	1.07854	0.275846	0.735377	0.260852	0.893666	0.975138
CITED2	50.2685	57.2189	52.1877	59.374	68.9091	56.4375	51.8463	48.9812	CYTONUC	0	0	-0.0540553	0.601641	1	-0.0533387	0.597292	1	0.410454	0.985999	1	0.204427	0.828107	1	-0.0536739	0.425145	0.841592	0.314034	0.966446	1
CIZ1	16.1019	17.0296	22.0455	17.6917	14.2997	19.193	22.2074	21.1242	CYTONUC	0	0	-0.453254	0.134395	1	-0.0550251	0.672811	1	-0.635061	0.0199944	0.196425	-0.138322	0.225376	0.525914	-0.262285	0.147682	0.61544	-0.371578	0.00745901	0.0385135
CKAP2	48.1811	61.0987	59.0818	78.6057	47.1768	68.9218	56.7688	66.6817	CYTONUC	0	0	-0.294248	0.145414	1	-0.363494	0.0677687	0.890509	-0.267021	0.0529397	0.296809	0.0476697	0.362013	0.675058	-0.333372	0.0177595	0.305705	-0.0885821	0.0183691	0.0715306
CKAP2L	10.1041	7.86	4.79719	7.67205	7.66745	6.24232	3.58229	8.90613	CYTONUC	0	0	1.07468	0.0703755	1	0.0349172	0.906797	1	1.09786	0.264573	0.58975	-0.512717	0.05961	0.278075	0.526742	0.313537	0.769479	0.155507	0.242666	0.41883
CKAP4	289.372	315.052	299.094	307.667	618.709	676.298	262.183	270.043	TM	2	1	-0.047673	0.46982	1	0.034219	0.721948	1	1.23869	0.00134238	0.0576282	1.32447	6.94e-06	0.00120632	-0.00556778	0.430646	0.841592	1.28285	5.43e-08	3.31e-06
CKAP5	108.125	124.491	145.635	144.412	124.114	126.825	156.556	146.518	CYTONUC	0	0	-0.429649	0.0275011	0.80489	-0.214143	0.163412	1	-0.335007	0.0116926	0.158362	-0.208239	0.0323522	0.210619	-0.31833	0.0111752	0.245325	-0.27233	0.000520389	0.00557973
CKB	2454.85	1783.15	2432.75	1705.43	2687.11	2132.66	2836.01	2146.24	CYTONUC	0	0	0.0130425	0.610978	1	0.0642917	0.810539	1	-0.0778077	0.108746	0.395757	-0.0091612	0.190914	0.483495	0.0343844	0.498954	0.881907	-0.047835	0.0521212	0.147663
CKLF	16.3679	18.8632	18.9961	12.2748	30.2728	18.31	46.8935	5.82922	TM	2	4	-0.214829	0.760314	1	0.61988	0.64052	1	-0.631366	0.09625	0.373862	1.65126	0.145373	0.424034	0.172034	1	1	-0.117979	1	1
CKLF-CMTM1	9.16548	9.75023	4.35156	3.86631	16.4531	5.59254	15.7553	2.93775	TM	2	4	1.07468	0.592057	1	1.33448	0.364875	1	0.0625306	0.869076	1	0.928792	0.859923	1	1.20275	0.205903	0.683627	0.237998	0.840914	0.941531
CKS1B	122.52	103.862	106.16	87.8614	271.424	119.147	238.91	104.067	CYTONUC	0	0	0.206782	0.991484	1	0.241368	0.845025	1	0.184082	0.638105	0.881953	0.195225	0.81047	0.993404	0.222547	0.838219	1	0.187472	0.971665	1
CKS2	304.07	245.693	283.214	196.077	540.47	299.575	459.434	243.343	CYTONUC	0	0	0.102512	0.920937	1	0.325432	0.587584	1	0.234355	0.736009	0.944898	0.299924	1	1	0.197907	0.877618	1	0.257398	0.845098	0.945004
CLASP1	11.2244	11.1943	12.3411	10.5911	9.39976	9.05672	13.7093	11.1718	CYTONUC	0	0	-0.136826	0.437965	1	0.0799045	0.936935	1	-0.544458	0.0152762	0.177079	-0.302799	0.067605	0.293855	-0.0326724	0.493077	0.87591	-0.430921	0.00213951	0.0158563
CLASP2	15.1476	12.611	14.8525	14.3076	14.3483	11.6036	18.0429	16.0431	CYTONUC	0	0	0.0283843	0.764939	1	-0.182098	0.349336	1	-0.330559	0.0529136	0.296809	-0.467386	0.0134796	0.137153	-0.0710599	0.33398	0.781727	-0.393346	0.0014192	0.0117283
CLASRP	17.1275	15.8004	12.7059	21.2234	24.1077	20.0851	21.3913	16.1262	CYTONUC	0	0	0.430822	0.669632	1	-0.425696	0.190694	1	0.172465	0.763159	0.962285	0.316718	1	1	-0.0432189	0.52087	0.901772	0.236244	0.939428	1
CLCC1	73.0286	63.0261	70.0245	57.3837	134.6	96.3286	87.3819	60.5838	SP+TM	1	3	0.0606028	0.781818	1	0.135309	1	1	0.623277	0.40177	0.713984	0.669033	0.150664	0.432926	0.0947296	0.80705	1	0.642187	0.0436282	0.13131
CLCN2	2.94215	2.64081	2.79372	1.55137	5.04144	2.35623	6.63795	4.47937	TM	2	10	0.0746784	1	1	0.767437	0.635022	1	-0.396901	0.292058	0.616737	-0.926818	0.100002	0.353867	0.361641	0.828283	1	-0.587667	0.0657037	0.171616
CLCN3	13.1553	15.3184	16.543	17.2479	17.9291	9.59986	13.7515	16.4104	TM	2	8	-0.330578	0.172039	1	-0.171163	0.353537	1	0.382709	1	1	-0.773527	0.00084799	0.0260125	-0.247009	0.0983276	0.554402	-0.131781	0.020253	0.0762135
CLCN5	5.42184	5.17216	8.39401	7.55743	6.80915	5.60967	7.90175	4.83568	TM	2	8	-0.630579	0.041213	0.928304	-0.547128	0.0600397	0.87489	-0.214698	0.160589	0.466354	0.214194	0.898748	1	-0.590439	0.00414574	0.125922	-0.0365474	0.328907	0.512357
CLCN6	2.98847	2.04373	3.44579	3.06155	4.38927	2.9306	4.67844	3.42098	TM	2	8	-0.20543	0.660066	1	-0.58306	0.30387	1	-0.0920464	0.509785	0.797927	-0.223211	0.404927	0.712216	-0.370881	0.235002	0.70686	-0.145999	0.297684	0.481534
CLCN7	30.9137	22.3807	29.8978	31.1522	25.785	23.5784	23.6178	23.3035	TM	2	10	0.0482058	0.80058	1	-0.477078	0.0514711	0.841821	0.126661	0.579416	0.843601	0.0169232	0.394519	0.703122	-0.196007	0.100933	0.55753	0.0732025	0.246966	0.423422
CLDN1	12.1174	8.2867	12.4923	8.47051	13.2208	9.50618	13.8367	7.54585	TM	2	4	-0.0439664	0.728271	1	-0.0316505	0.814135	1	-0.0656952	0.401323	0.71349	0.333183	1	1	-0.0389772	0.572232	0.92098	0.0879694	0.767284	0.892196
CLDN12	10.2436	9.53501	9.07841	9.79451	15.7138	9.06306	12.326	10.7255	TM	2	4	0.174214	1	1	-0.0387399	0.777496	1	0.350333	1	1	-0.242974	0.225876	0.526288	0.0676241	0.849592	1	0.104136	0.4925	0.666353
CLDND1	31.9993	25.1051	23.8016	22.9473	83.0307	40.5146	40.567	22.5643	TM	2	4	0.42698	0.565754	1	0.129658	1	1	1.03334	0.0621548	0.314791	0.8444	0.117631	0.382816	0.288669	0.706463	0.984338	0.968613	0.00144375	0.0118677
CLEC11A	12.1473	8.3072	8.23895	9.51629	14.4429	8.73554	11.1862	6.67456	SP	0	0	0.560105	0.69405	1	-0.196037	0.745616	1	0.368634	1	1	0.388224	1	1	0.204174	1	1	0.375986	0.866862	0.958756
CLEC16A	4.20331	2.93441	4.32388	2.51189	3.60124	1.76327	4.29008	2.46997	CYTONUC	0	0	-0.0407993	0.794661	1	0.224295	1	1	-0.252511	0.321569	0.641346	-0.486245	0.236692	0.537365	0.0623593	0.885166	1	-0.333589	0.172847	0.330838
CLGN	95.3419	84.1466	58.8861	62.6412	142.924	97.688	69.6173	60.8482	SP+TM	1	1	0.695185	0.0844079	1	0.425793	0.335682	1	1.03773	0.0302745	0.23624	0.682967	0.162376	0.44728	0.562611	0.051254	0.465448	0.883039	0.00446277	0.0268462
CLIC4	41.5165	37.1525	38.3567	32.4229	60.7022	36.7148	63.6508	36.1447	CYTONUC	0	0	0.114206	0.95424	1	0.196447	0.919146	1	-0.0684301	0.176076	0.487208	0.0225745	0.35259	0.667156	0.152462	1	1	-0.0348025	0.21635	0.388952
CLINT1	84.579	106.925	89.0788	112.06	89.2314	83.136	85.621	102.902	CYTONUC	0	0	-0.0747829	0.4426	1	-0.0676788	0.458297	1	0.0595869	0.340203	0.659615	-0.307721	0.0156581	0.147967	-0.0708207	0.280857	0.741495	-0.129251	0.00500947	0.0290411
CLIP1	14.0807	13.1602	19.1006	11.7098	10.4389	9.5736	17.6347	14.1843	CYTONUC	0	0	-0.439895	0.0919973	1	0.168467	1	1	-0.756443	0.00350538	0.0908632	-0.567165	0.0110234	0.125973	-0.17764	0.209661	0.686288	-0.668987	8.87e-05	0.00143336
CLIP2	1.27303	0.677123	1.00734	0.71601	0.830997	0.970961	0.547077	0.544047	CYTONUC	0	0	0.337713	1	1	-0.0805619	1	1	0.603099	1	1	0.835682	0.84228	1	0.17837	1	1	0.72375	0.823438	0.929099
CLK1	12.9385	7.74225	11.7739	5.91274	6.33442	5.42764	5.56026	5.87505	CYTONUC	0	0	0.136079	1	1	0.388925	0.811962	1	0.188061	1	1	-0.114276	0.625735	0.870971	0.225628	0.964838	1	0.0406458	0.566966	0.735814
CLK3	30.7385	20.4373	32.8364	22.6915	30.7249	14.653	32.1987	23.81	CYTONUC	0	0	-0.095247	0.582717	1	-0.150949	0.547277	1	-0.0675934	0.353935	0.671483	-0.70037	0.0200505	0.168098	-0.117751	0.340738	0.786789	-0.30366	0.0396385	0.122649
CLK4	4.28808	4.9418	9.04837	3.61772	6.53132	3.05256	5.52834	1.22172	CYTONUC	0	0	-1.07733	0.0720478	1	0.449955	0.812115	1	0.240529	1	1	1.32111	0.421411	0.724558	-0.456587	0.264537	0.728553	0.505711	0.465733	0.64715
CLMN	1.68442	0.895945	0.799726	1.18425	2.5656	1.28474	3.37807	1.19977	TM	2	1	1.07468	0.219001	1	-0.402487	0.489519	1	-0.396901	0.138669	0.438512	0.0987172	0.851063	1	0.379185	0.81759	1	-0.24968	0.348512	0.528573
CLN3	39.65	36.154	52.4408	45.3984	36.7437	39.5303	40.1642	39.9418	TM	2	11	-0.403369	0.139711	1	-0.328488	0.201991	1	-0.128412	0.26319	0.588935	-0.0149395	0.393227	0.702034	-0.36814	0.0407239	0.437157	-0.070718	0.109847	0.243044
CLN5	9.55706	8.16975	7.77852	8.8309	20.2754	16.0365	10.2677	7.43935	SP	0	0	0.297071	0.854044	1	-0.112269	0.596239	1	0.981611	0.140075	0.440072	1.10812	0.0241309	0.182191	0.0939307	0.867323	1	1.03612	0.00341776	0.0221237
CLN6	42.8381	33.7511	33.0501	28.9129	26.7401	25.4852	25.5431	26.4314	SP+TM	1	6	0.374238	0.62361	1	0.223221	0.893348	1	0.0660709	0.554214	0.824778	-0.052592	0.357327	0.670074	0.305733	0.610311	0.948356	0.00694528	0.199178	0.366982
CLNS1A	321.485	353.049	357.5	368.167	484.744	417.31	420.773	416.875	CYTONUC	0	0	-0.15319	0.29502	1	-0.0604945	0.485763	1	0.204181	0.643296	0.886961	0.00150423	0.248161	0.553419	-0.105417	0.206641	0.683627	0.10687	0.197633	0.364789
CLP1	22.19	16.1421	19.2114	15.4173	10.2247	14.9336	10.9384	11.7146	CYTONUC	0	0	0.207945	1	1	0.0662813	0.989861	1	-0.0973407	0.575067	0.840951	0.350256	1	1	0.146585	1	1	0.151334	0.653606	0.806581
CLPB	11.3928	10.8887	10.2546	10.0122	9.06371	10.4274	12.393	10.3464	CYTONUC	0	0	0.151846	1	1	0.121074	1	1	-0.451349	0.0246254	0.21393	0.0112545	0.37549	0.683049	0.136726	1	1	-0.222375	0.0216853	0.0802929
CLPP	51.9789	30.4123	40.8956	26.3118	46.533	35.794	36.3785	21.8966	CYTONUC	0	0	0.34598	0.651953	1	0.208946	0.928506	1	0.355171	1	1	0.709011	0.251419	0.556414	0.29387	0.66289	0.963726	0.498488	0.292431	0.475498
CLPTM1	245.37	277.082	238.037	247.761	227.959	249.334	150.697	196.617	TM	2	8	0.043772	0.720149	1	0.16136	0.995959	1	0.597125	0.463589	0.761387	0.342693	0.923258	1	0.10494	0.888043	1	0.458636	0.834115	0.936181
CLPX	24.3944	12.9754	28.4722	19.0801	24.6324	14.6523	27.1912	17.5927	CYTONUC	0	0	-0.223002	0.269798	1	-0.556294	0.0458743	0.822726	-0.142584	0.164707	0.470504	-0.263853	0.0953559	0.347786	-0.347643	0.0239071	0.353794	-0.189014	0.0596598	0.160935
CLSPN	28.5926	38.2446	28.6142	39.968	20.3113	31.1727	28.9118	37.0177	CYTONUC	0	0	-0.00108947	0.635412	1	-0.0635871	0.48099	1	-0.509376	0.00581757	0.114913	-0.247933	0.0346083	0.216284	-0.0371816	0.386019	0.815906	-0.3568	9.29e-05	0.00148902
CLSTN1	223.57	216.37	177.544	176.143	638.078	445.953	293.08	235.865	SP+TM	1	1	0.332546	0.57136	1	0.296752	0.567856	1	1.12244	0.00502807	0.108957	0.918931	0.00764668	0.103264	0.314831	0.386907	0.815906	1.03522	1.85e-05	0.000410256
CLSTN2	1.26008	1.60856	0.638139	1.20483	2.30312	1.30707	0.758115	0.646214	SP+TM	1	1	0.981568	0.321951	1	0.41694	0.714454	1	1.6031	0.0872571	0.36363	1.01625	0.304983	0.617999	0.638333	0.293002	0.751237	1.36219	0.0204185	0.0766563
CLSTN3	90.9719	71.8703	42.9091	42.3881	151.371	73.7395	74.3565	39.831	SP+TM	1	1	1.08414	0.00172457	0.169962	0.761734	0.0261296	0.703498	1.02555	0.0256306	0.218867	0.888545	0.0280219	0.197261	0.932904	0.000119114	0.00725971	0.979225	5.27e-05	0.000945764
CLTA	162.409	162.991	168.764	180.107	161.024	176.693	185.679	180.067	CYTONUC	0	0	-0.0553825	0.523471	1	-0.144063	0.341509	1	-0.205536	0.0806114	0.349782	-0.0272905	0.240802	0.542013	-0.100483	0.231807	0.703853	-0.115028	0.0239521	0.0862051
CLTB	29.3285	43.4566	46.7465	22.0924	29.7428	27.8019	43.2128	35.5874	CYTONUC	0	0	-0.672556	0.0671592	1	0.976023	0.0628464	0.87489	-0.53892	0.0640121	0.318231	-0.356185	0.130553	0.400345	0.0804183	1	1	-0.453518	0.0137355	0.0583267
CLTC	233.134	297.853	265.437	363.486	175.219	260.047	240.2	344.945	CYTONUC	0	0	-0.18721	0.194762	1	-0.287297	0.0803685	0.931563	-0.455078	0.00238605	0.0756998	-0.407596	0.00192751	0.0453209	-0.244206	0.0277664	0.373962	-0.426898	4.39e-07	1.73e-05
CLTCL1	5.83764	1.55252	5.54315	4.37781	3.81064	3.36409	4.73864	5.54399	CYTONUC	0	0	0.074678	0.977304	1	-1.4956	0.00988319	0.43599	-0.314439	0.299687	0.624168	-0.720711	0.0425125	0.239268	-0.424875	0.0818581	0.527413	-0.519214	0.0127776	0.0557566
CLU	281.226	283.24	187.916	218.222	564.327	430.581	234.437	188.347	SP	0	0	0.581638	0.134053	1	0.376228	0.374752	1	1.26733	0.00102658	0.0531299	1.19289	0.000139644	0.00803238	0.474915	0.0842648	0.530664	1.23464	7.84e-08	4.29e-06
CLUAP1	10.0861	9.88653	8.48274	8.02307	9.02936	11.3414	10.4027	10.5298	CYTONUC	0	0	0.249765	0.960164	1	0.30131	0.796062	1	-0.204256	0.274791	0.597154	0.10713	0.687285	0.92022	0.27505	0.746071	1	-0.0392369	0.20323	0.372226
CLUH	43.6505	29.6736	49.4845	25.9289	25.9497	28.1292	30.7219	30.8373	CYTONUC	0	0	-0.180977	0.268215	1	0.19462	0.923977	1	-0.24355	0.075834	0.341116	-0.132608	0.132479	0.403181	-0.040532	0.36628	0.80272	-0.186909	0.0108534	0.0495316
CMAS	42.3161	41.93	36.2929	35.7007	39.4292	26.8613	48.3958	38.0647	CYTONUC	0	0	0.221519	0.972033	1	0.23203	0.874946	1	-0.295618	0.102284	0.385212	-0.502924	0.0279109	0.197228	0.226741	0.820867	1	-0.383239	0.00798132	0.0403818
CMBL	34.9362	25.1842	41.3217	28.4404	33.6079	20.1952	28.0518	20.8241	CYTONUC	0	0	-0.242179	0.226307	1	-0.175419	0.351907	1	0.260707	0.854984	1	-0.0442407	0.318544	0.632445	-0.214589	0.0958846	0.553484	0.138566	0.555884	0.727258
CMC1	1.74847	2.48003	2.76711	1.96684	5.32631	2.48937	1.75326	3.11347	CYTONUC	0	0	-0.662288	0.296218	1	0.334477	0.903902	1	1.6031	0.0872571	0.36363	-0.322746	0.315873	0.629166	-0.162899	0.637513	0.959377	0.683418	0.715187	0.855248
CMC2	1.0561	1.31072	1.44852	0.989997	1.49368	1.82581	1.51284	1.20357	CYTONUC	0	0	-0.455837	0.488035	1	0.404867	0.845534	1	-0.0183891	0.729545	0.943052	0.601218	0.72052	0.943643	-0.0430538	0.850352	1	0.289261	1	1
CMIP	6.295	6.33267	4.678	3.46363	5.09183	4.00805	4.94001	3.15813	CYTONUC	0	0	0.428315	0.737921	1	0.87053	0.207961	1	0.0436716	0.719286	0.943052	0.34383	1	1	0.6332	0.211703	0.688096	0.168258	0.951236	1
CMPK1	28.4347	30.4649	27.0003	23.3041	25.8533	24.1663	24.6139	25.7796	CYTONUC	0	0	0.074678	0.894818	1	0.386566	0.518135	1	0.0708779	0.52246	0.799689	-0.093234	0.260909	0.565394	0.227574	0.766774	1	-0.010743	0.141108	0.288349
CMSS1	8.04234	7.52288	11.06	7.25301	14.3917	6.59938	12.1561	8.17771	CYTONUC	0	0	-0.459658	0.189837	1	0.0527065	0.955593	1	0.243557	0.882101	1	-0.309367	0.185452	0.476744	-0.234539	0.256483	0.722895	0.0458957	0.486988	0.66102
CMTM4	5.53294	2.20723	6.56728	4.37622	9.14223	5.38059	5.79576	2.43847	TM	2	4	-0.24725	0.570546	1	-0.987451	0.138516	1	0.657547	0.727591	0.943052	1.14179	0.226358	0.526615	-0.499638	0.12133	0.582069	0.818614	0.124166	0.262945
CMTM6	12.6267	14.1039	13.36	15.8269	20.1348	14.5284	13.023	14.801	TM	2	4	-0.0814412	0.660098	1	-0.16629	0.482439	1	0.628634	0.626067	0.87404	-0.0268135	0.429835	0.731044	-0.126831	0.368776	0.804603	0.31708	0.860623	0.954545
CMTM8	12.2468	14.6566	12.5981	12.0543	26.9809	4.67042	22.3677	11.7761	TM	2	4	-0.0407992	0.91551	1	0.28201	0.953448	1	0.270524	1	1	-1.33424	0.0445822	0.242661	0.126065	1	1	-0.109358	0.468073	0.649233
CMTR1	26.6171	21.2365	30.6101	17.2163	26.6415	19.4893	22.8771	22.94	CYTONUC	0	0	-0.201653	0.308402	1	0.302769	0.698645	1	0.21977	0.777461	0.974087	-0.235183	0.102139	0.358281	0.00081981	0.583276	0.930189	0.00984368	0.145909	0.295003
CMTR2	4.16034	3.90509	3.25333	3.30348	2.63588	2.46387	2.20856	2.66697	CYTONUC	0	0	0.354786	0.893836	1	0.241368	0.99625	1	0.255176	1	1	-0.114276	0.625735	0.870971	0.298758	0.818299	1	0.0648658	0.570163	0.738946
CNBP	152.157	157.731	170.906	157.947	266.121	153.487	259.535	178.166	CYTONUC	0	0	-0.167647	0.250459	1	-0.0019714	0.626602	1	0.0361543	0.265049	0.589858	-0.215104	0.0355575	0.219041	-0.0856971	0.229635	0.701628	-0.0609023	0.0674209	0.174612
CNDP2	40.7672	39.2226	41.2155	31.9662	30.7599	24.5824	37.1001	29.2082	CYTONUC	0	0	-0.015777	0.61078	1	0.295139	0.640972	1	-0.270369	0.0576991	0.304425	-0.248746	0.0617601	0.282881	0.128334	1	1	-0.260804	0.00856934	0.0424753
CNIH1	33.5109	36.7881	46.1755	33.799	48.8486	33.4386	41.5792	32.3039	TM	2	3	-0.462497	0.0447581	0.935233	0.122257	1	1	0.232456	0.749741	0.953954	0.0498077	0.406404	0.713731	-0.186037	0.138172	0.602834	0.155425	0.523012	0.695647
CNIH4	65.5356	59.2592	78.5476	68.0686	121.495	76.5107	105.52	85.5165	TM	3	4	-0.261288	0.155811	1	-0.199949	0.229116	1	0.203382	0.63934	0.883216	-0.160542	0.0734716	0.308271	-0.232486	0.052173	0.465702	0.051694	0.176562	0.336406
CNKSR3	8.21707	5.61941	7.80255	4.95177	12.6434	4.65571	12.1071	8.7792	CYTONUC	0	0	0.0746781	1	1	0.182474	1	1	0.0625306	0.629764	0.87404	-0.915088	0.0264597	0.190621	0.117491	1	1	-0.27186	0.107257	0.239834
CNN2	35.597	49.4867	44.5563	45.5032	30.6302	22.7077	36.158	27.6598	CYTONUC	0	0	-0.323871	0.19225	1	0.121074	1	1	-0.23936	0.142859	0.444924	-0.284611	0.115751	0.380519	-0.0819941	0.405368	0.826713	-0.258799	0.0354655	0.114081
CNN3	173.773	199.839	212.233	199.183	232.931	190.308	244.892	248.145	CYTONUC	0	0	-0.288445	0.118669	1	0.00474718	0.654837	1	-0.0722449	0.144736	0.446786	-0.382844	0.00567418	0.0870292	-0.139055	0.155656	0.624593	-0.220223	0.001571	0.0126543
CNNM1	22.1887	13.9097	16.3664	13.7057	37.8269	19.4018	17.6236	12.827	SP+TM	1	5	0.439089	0.457204	1	0.0213195	0.796102	1	1.1019	0.0316818	0.240266	0.59701	0.372824	0.680222	0.263512	0.770404	1	0.91027	0.00482089	0.0284282
CNNM2	4.96567	4.98233	4.21508	3.1103	7.21959	5.44009	3.97694	2.84561	SP+TM	1	5	0.236429	0.935487	1	0.679769	0.150704	1	0.860257	0.226187	0.546783	0.934892	0.0722233	0.305625	0.441505	0.253573	0.719347	0.891857	0.0145647	0.0607235
CNNM3	31.6521	27.9732	22.6571	22.5956	39.5749	31.8669	30.1343	22.1634	SP+TM	1	3	0.482336	0.364811	1	0.308005	0.638059	1	0.393176	1	1	0.523879	0.482333	0.776228	0.397921	0.300574	0.758718	0.450019	0.451737	0.634651
CNNM4	14.4671	11.9406	12.0794	7.78625	17.3406	13.9261	16.722	9.2741	SP+TM	1	3	0.260234	0.894368	1	0.616877	0.259147	1	0.0524064	0.476133	0.772351	0.586511	0.477575	0.772796	0.410688	0.363872	0.801746	0.266331	0.886242	0.969092
CNOT1	47.2336	51.8315	64.3806	64.8602	57.9156	47.9048	66.9299	63.2858	CYTONUC	0	0	-0.44681	0.0292205	0.835491	-0.323505	0.0746142	0.919183	-0.208697	0.0492996	0.287546	-0.401712	0.00421678	0.072881	-0.383612	0.00467805	0.135551	-0.299285	0.000415048	0.00463163
CNOT10	27.4854	22.6145	26.5067	21.0147	18.5024	16.9019	20.4859	20.3725	CYTONUC	0	0	0.0523102	0.851265	1	0.105853	1	1	-0.146923	0.274747	0.597154	-0.269434	0.135844	0.407401	0.076233	0.815617	1	-0.206708	0.043711	0.131391
CNOT11	20.8723	20.0592	22.522	28.8152	16.7214	15.6302	20.7935	24.0233	CYTONUC	0	0	-0.109747	0.57029	1	-0.522565	0.0744784	0.918732	-0.314439	0.154267	0.459739	-0.620101	0.015724	0.147967	-0.326793	0.0713209	0.508447	-0.470205	0.00228024	0.0164775
CNOT2	17.356	31.3074	21.4963	27.0573	26.2303	22.792	19.9438	25.3964	CYTONUC	0	0	-0.308651	0.261305	1	0.210489	0.905477	1	0.395294	1	1	-0.156097	0.181976	0.473814	0.00326164	0.704488	0.982865	0.112648	0.24377	0.420145
CNOT4	6.36199	7.74744	7.6308	8.75735	4.91793	6.12935	6.47533	5.36622	CYTONUC	0	0	-0.262357	0.507371	1	-0.176775	0.568763	1	-0.396901	0.27337	0.596845	0.191827	0.955551	1	-0.215994	0.337562	0.783753	-0.100167	0.346339	0.528573
CNOT6	2.30205	2.60198	2.91457	0.809238	0.939197	1.40465	1.97859	0.245954	CYTONUC	0	0	-0.34036	0.530625	1	1.68497	0.0642024	0.87489	-1.07497	0.155057	0.4604	2.51375	0.0806724	0.323437	0.397192	0.59346	0.936277	0.0753718	0.953926	1
CNOT6L	1.62282	1.29476	2.69666	0.798653	3.04557	1.4853	1.74349	1.90722	CYTONUC	0	0	-0.732677	0.171454	1	0.697047	0.596339	1	0.804733	0.595538	0.853806	-0.360714	0.321177	0.635699	-0.260652	0.467386	0.866339	0.311611	0.951236	1
CNOT7	2.7442	3.28418	2.76862	2.60459	3.52669	0.627915	4.20127	1.75916	CYTONUC	0	0	-0.0127849	0.90532	1	0.334477	0.832549	1	-0.252511	0.321569	0.641346	-1.48624	0.044702	0.242885	0.165985	1	1	-0.520705	0.12263	0.26098
CNOT8	23.9182	14.1215	22.7116	14.5289	23.8881	15.324	33.9198	13.7994	CYTONUC	0	0	0.074678	0.920942	1	-0.0410318	0.764684	1	-0.505835	0.0312173	0.239138	0.151185	0.807184	0.990431	0.0306326	0.676022	0.971136	-0.283272	0.13849	0.2848
CNOT9	8.83507	8.50749	12.4394	10.7953	13.7222	11.7113	12.176	12.4992	CYTONUC	0	0	-0.493606	0.162569	1	-0.343595	0.288428	1	0.172465	0.763159	0.962285	-0.0939277	0.33371	0.647025	-0.421964	0.0649074	0.497345	0.0436678	0.281259	0.460432
CNP	32.7555	23.1893	28.9128	31.1378	20.5537	19.0013	23.7913	25.8776	CYTONUC	0	0	0.180031	1	1	-0.425208	0.0620157	0.87489	-0.211035	0.115955	0.404596	-0.445603	0.0129797	0.136219	-0.102174	0.199167	0.678882	-0.328481	0.00157714	0.0126543
CNPPD1	22.5326	13.7197	14.0762	13.5071	14.5151	13.5679	5.35126	12.924	CYTONUC	0	0	0.678749	0.315886	1	0.0225334	0.917124	1	1.4396	0.153438	0.459739	0.0701481	0.709388	0.936283	0.394275	0.585489	0.931154	0.619806	0.910326	0.986231
CNPY2	125.886	107.003	142.974	131.196	317.421	246.252	145.325	115.51	SP	0	0	-0.183634	0.282698	1	-0.294074	0.142281	1	1.12712	0.0124781	0.162386	1.09211	0.00236689	0.0507567	-0.235429	0.0594672	0.482841	1.11172	2.34e-05	0.000494924
CNPY3	77.9309	68.7487	69.7882	55.5917	193.558	115.979	83.3175	42.2403	SP	0	0	0.159212	1	1	0.306463	0.647094	1	1.21608	0.00701992	0.125207	1.45717	5.25e-05	0.00415782	0.226362	0.778483	1	1.30176	6.35e-08	3.72e-06
CNPY3-GNMT	7.37963	6.86914	5.83946	4.15064	12.043	14.6343	7.92838	5.51913	CYTONUC	0	0	0.337713	1	1	0.726795	0.749113	1	0.603099	0.994016	1	1.40684	0.17826	0.468186	0.512265	0.724144	0.991058	0.988274	0.234449	0.410419
CNPY4	37.9383	42.5055	32.9586	24.5163	85.3604	90.8721	38.5047	39.8438	SP	0	0	0.203002	1	1	0.793909	0.107731	0.984661	1.14853	0.0495533	0.287687	1.18948	0.00473096	0.0774638	0.485051	0.21997	0.694777	1.1695	0.000654601	0.00658439
CNTFR	4.95294	5.43359	3.52731	5.74563	20.005	10.7664	5.58731	5.15948	SP	0	0	0.489715	0.905036	1	-0.0805602	0.914879	1	1.84014	0.0330128	0.24534	1.06124	0.244205	0.547378	0.163614	1	1	1.51769	0.00604592	0.0331613
CNTLN	4.9728	3.10504	5.95375	5.10744	4.44575	5.34296	7.52607	4.71239	CYTONUC	0	0	-0.259741	0.465129	1	-0.71799	0.113414	0.991194	-0.759471	0.033274	0.24543	0.181179	0.899426	1	-0.453466	0.079573	0.525573	-0.322232	0.110603	0.243958
CNTN1	46.1048	30.9058	32.5843	24.1553	100.801	60.5029	55.64	33.604	SP	0	0	0.500737	0.286844	1	0.355539	0.505193	1	0.857309	0.100982	0.383027	0.848374	0.0369713	0.223303	0.4407	0.202	0.681132	0.853951	0.00110516	0.00976115
CNTNAP1	24.7787	18.2225	10.8437	8.90735	60.1281	27.412	23.8897	11.6024	SP+TM	1	1	1.19225	0.00397115	0.266585	1.03265	0.011569	0.474227	1.33165	0.00264748	0.0785142	1.24038	0.00214508	0.0483505	1.12245	9.87e-05	0.00609476	1.30245	1.61e-07	7.75e-06
CNTNAP3	0.725804	1.30293	0.68919	0.459253	1.42135	0.6643	0.93573	0.407115	SP+TM	1	1	0.0746779	1	1	1.5044	0.0835986	0.934827	0.603099	0.899505	1	0.706399	0.80052	0.986107	0.820904	0.197499	0.677141	0.635205	0.440592	0.622202
CNTRL	1.54559	1.10983	2.49495	1.69515	2.11872	1.13169	2.19189	1.98159	CYTONUC	0	0	-0.690857	0.244592	1	-0.611074	0.364812	1	-0.0489778	0.671866	0.908269	-0.808173	0.121457	0.385809	-0.658047	0.0976244	0.553484	-0.360624	0.141124	0.288349
CNTROB	2.34966	1.64034	1.39446	1.73454	1.43793	1.88173	2.27195	1.8828	CYTONUC	0	0	0.752751	0.68953	1	-0.0805607	1	1	-0.659935	0.413287	0.721807	-0.000818361	0.880602	1	0.350688	0.938151	1	-0.323724	0.374623	0.560212
COA1	29.0136	25.9263	58.406	27.4152	134.09	35.0526	85.2841	36.4542	TM	2	2	-1.00939	0.00901448	0.439527	-0.0805601	0.738514	1	0.652852	0.474522	0.770953	-0.0565609	0.43863	0.736936	-0.643479	0.0152464	0.284764	0.474457	0.250134	0.427378
COA3	33.6498	47.5933	29.0476	37.4223	58.4087	30.7984	39.4386	29.4151	TM	2	1	0.212182	1	1	0.346861	0.72988	1	0.566573	0.788035	0.981037	0.0662959	0.727043	0.947078	0.289546	0.70999	0.984338	0.373622	0.887808	0.970347
COA4	29.1697	36.0732	24.9284	27.0705	39.9864	53.3957	30.0852	24.3088	CYTONUC	0	0	0.226681	1	1	0.414205	0.664861	1	0.410454	1	1	1.13524	0.0675137	0.293637	0.32734	0.667834	0.966091	0.779697	0.16677	0.323687
COA5	8.76244	4.84	1.92009	2.84331	9.89977	4.31842	5.21392	3.88878	CYTONUC	0	0	2.19016	0.0463296	0.935233	0.767437	0.635022	1	0.925027	0.605906	0.856706	0.151185	1	1	1.5138	0.0495768	0.460683	0.643371	0.613327	0.771677
COA6	48.6535	53.0333	37.0895	40.4693	59.7171	52.057	50.3573	55.3498	CYTONUC	0	0	0.391535	0.605525	1	0.39007	0.506991	1	0.245942	0.838662	1	-0.0884857	0.233903	0.534928	0.390771	0.348158	0.791374	0.0805134	0.218397	0.391581
COA7	10.1714	12.8889	9.65825	12.8719	11.7169	13.6904	13.4989	11.5064	CYTONUC	0	0	0.074678	0.954996	1	0.00190205	0.801523	1	-0.204256	0.231096	0.551628	0.25072	0.985358	1	0.0335503	0.766164	1	0.0230028	0.336337	0.521303
COA8	5.80084	8.48503	6.42625	6.52532	5.67994	6.19417	7.47864	11.1558	CYTONUC	0	0	-0.147715	0.936592	1	0.378872	0.92496	1	-0.396901	0.569953	0.836376	-0.848815	0.131673	0.40205	0.141462	1	1	-0.650155	0.0519417	0.147373
COASY	54.84	36.8907	57.1788	39.9165	47.9062	48.7167	56.8385	52.3879	CYTONUC	0	0	-0.0602516	0.553583	1	-0.113727	0.49267	1	-0.246658	0.0924311	0.368853	-0.104816	0.192526	0.48625	-0.0819962	0.302004	0.760263	-0.176885	0.024068	0.0865216
COBL	3.09307	3.17289	5.2447	3.72789	3.67758	4.24644	6.26636	4.67374	CYTONUC	0	0	-0.761823	0.123984	1	-0.232563	0.594743	1	-0.76887	0.0495375	0.287687	-0.138322	0.423661	0.72592	-0.517991	0.105352	0.563458	-0.46532	0.0427802	0.129287
COBLL1	1.50827	1.50421	1.43218	1.5906	1.5999	1.38046	1.29634	1.4503	CYTONUC	0	0	0.0746779	1	1	-0.0805603	0.854756	1	0.303539	1	1	-0.071207	0.658569	0.898525	-0.00492379	0.82292	1	0.117817	0.652859	0.805874
COCH	672.321	683.351	428.549	390.247	1175.39	882.923	448.385	360.4	SP	0	0	0.649691	0.0673085	1	0.808239	0.00573077	0.310467	1.39032	0.000112353	0.024722	1.29269	1.18e-05	0.00177332	0.727433	0.000888548	0.0388279	1.34763	4.94e-10	8.47e-08
COG1	13.0625	8.527	9.02075	6.34508	8.52681	7.6081	7.14449	6.08993	CYTONUC	0	0	0.53411	0.516017	1	0.4264	0.676091	1	0.255176	1	1	0.32111	1	1	0.490603	0.396475	0.824431	0.28589	1	1
COG2	34.9937	26.6211	36.7058	23.3438	32.2722	18.2487	32.5248	24.5193	CYTONUC	0	0	-0.0689128	0.554251	1	0.189529	0.970557	1	-0.0112474	0.352254	0.66934	-0.426124	0.0405186	0.233436	0.0371217	0.676319	0.971136	-0.175197	0.0591655	0.160172
COG3	2.61919	3.76149	3.48188	5.52432	1.79522	4.07531	3.37674	2.51853	CYTONUC	0	0	-0.410749	0.503875	1	-0.554491	0.223897	1	-0.911474	0.1447	0.446786	0.694327	0.606158	0.867148	-0.497209	0.138077	0.602803	-0.00606925	0.658388	0.811329
COG4	36.3835	29.3661	36.9584	27.8402	26.5117	25.1689	30.544	27.6628	CYTONUC	0	0	-0.0226192	0.654018	1	0.0769811	0.934616	1	-0.204256	0.158948	0.465538	-0.136303	0.206199	0.504683	0.0210184	0.61559	0.949032	-0.171562	0.0442052	0.132358
COG5	17.1605	15.122	21.4022	20.3121	20.8155	15.9408	26.4166	20.3595	CYTONUC	0	0	-0.318664	0.195827	1	-0.425696	0.0994215	0.961421	-0.34379	0.0518453	0.294282	-0.352979	0.0450356	0.243249	-0.369791	0.0296893	0.382922	-0.347782	0.0059827	0.0329154
COG6	15.3553	11.1859	18.3843	15.2078	12.0936	10.9989	15.0626	10.9134	CYTONUC	0	0	-0.259741	0.323313	1	-0.44313	0.154826	1	-0.316731	0.148292	0.451129	0.0112544	0.534364	0.811134	-0.33989	0.0694758	0.504425	-0.169759	0.142615	0.290545
COG7	19.9179	11.9997	22.7729	14.4035	18.3087	10.0451	21.4863	12.7683	CYTONUC	0	0	-0.193255	0.409842	1	-0.263424	0.38266	1	-0.230891	0.182484	0.49707	-0.346068	0.149425	0.431104	-0.220038	0.1769	0.648688	-0.272755	0.086949	0.206378
COG8	16.5075	17.9597	15.4372	13.0828	13.7144	10.7592	15.4778	11.0631	CYTONUC	0	0	0.0967044	0.9491	1	0.457097	0.398984	1	-0.174509	0.204845	0.523643	-0.0401808	0.395396	0.703946	0.273249	0.626794	0.953945	-0.116989	0.151015	0.301965
COIL	43.0291	43.3652	49.0302	39.3594	30.1579	34.4082	36.7884	40.6496	CYTONUC	0	0	-0.188356	0.322516	1	0.13983	1	1	-0.286718	0.09361	0.370125	-0.240489	0.0863	0.333565	-0.0329395	0.476443	0.866339	-0.262266	0.00661032	0.0352885
COL12A1	1.62803	2.27311	1.25605	1.11598	4.1845	1.02442	3.67309	0.652276	SP	0	0	0.374238	0.879487	1	1.02636	0.136056	1	0.188062	0.804798	0.99149	0.651258	0.768582	0.970311	0.717776	0.164106	0.633609	0.268164	0.504709	0.677499
COL13A1	12.5065	5.14032	11.5157	9.27236	75.7012	30.1776	35.1791	10.9326	TM	2	1	0.119072	1	1	-0.851078	0.0654315	0.87489	1.1056	0.0293172	0.232782	1.46485	0.00102548	0.0295634	-0.23635	0.203757	0.681828	1.19921	1.58e-06	5.15e-05
COL14A1	150.005	148.681	133.668	111.599	428.53	276.769	166.505	110.675	SP	0	0	0.166355	1	1	0.41389	0.287415	1	1.36383	0.00017461	0.0283787	1.32235	7.03e-06	0.00120632	0.284273	0.453991	0.861133	1.34741	9.8e-11	2.88e-08
COL18A1	81.5042	60.2593	67.7615	58.8301	308.226	155.329	139.87	60.3754	SP	0	0	0.266407	0.768941	1	0.0346288	0.742967	1	1.1399	0.00454124	0.103976	1.36329	6.29e-06	0.00114167	0.163303	1	1	1.21097	1.04e-09	1.42e-07
COL19A1	2.59356	3.04946	2.33311	1.38196	8.82145	4.87251	6.15947	1.6626	SP	0	0	0.152681	1	1	1.14183	0.0952011	0.948266	0.51821	0.798515	0.987514	1.55123	0.00919878	0.114521	0.603076	0.242004	0.712175	0.807919	0.0130066	0.0563578
COL1A1	1.00866	1.93142	1.91555	1.53175	1.77774	1.84637	1.82055	1.68115	SP	0	0	-0.925323	0.287082	1	0.334477	0.956014	1	-0.0343308	0.808449	0.99149	0.135243	0.973427	1	-0.229615	0.652737	0.961259	0.0495707	0.689018	0.835479
COL21A1	46.3507	37.4292	28.008	22.5148	82.5175	42.9372	34.7677	16.2071	SP	0	0	0.726755	0.0830408	1	0.733289	0.056553	0.857245	1.24696	0.00553571	0.111545	1.40561	0.000192504	0.00985279	0.72967	0.00880347	0.216623	1.29931	7.33e-08	4.14e-06
COL23A1	2.46921	2.2984	3.1262	1.736	27.4011	4.89661	9.55016	1.84669	TM	2	1	-0.340359	0.736375	1	0.404866	0.997686	1	1.52064	0.0168616	0.18406	1.40684	0.17826	0.468186	-0.0283411	0.94861	1	1.5028	5.99e-05	0.00104673
COL24A1	1.39659	1.53212	0.994605	1.03098	1.70935	2.87606	0.6752	1.67865	SP	0	0	0.489717	0.905036	1	0.571517	0.734027	1	1.34007	0.480069	0.775564	0.776789	0.498578	0.783067	0.53193	0.598768	0.939372	0.962028	0.441848	0.623406
COL25A1	21.9644	18.635	22.0314	23.2286	72.3956	56.4871	36.294	22.4094	TM	2	1	-0.00439357	0.651354	1	-0.317889	0.124909	0.994912	0.996171	0.0346596	0.24749	1.33382	4.88e-05	0.00389898	-0.156779	0.133859	0.599518	1.13454	1.75e-06	5.59e-05
COL26A1	4.80741	2.23743	1.52163	0.675977	9.02216	2.93336	2.06596	1.02726	SP	0	0	1.65964	0.129564	1	1.7268	0.288401	1	2.12666	0.0434157	0.27274	1.51376	0.286528	0.595023	1.68063	0.0422342	0.43845	1.9505	0.00368948	0.0232988
COL2A1	59.428	55.1288	58.8933	61.8761	553.953	329.159	203.399	121.847	SP	0	0	0.013039	0.660463	1	-0.166574	0.274501	1	1.44545	5.11e-05	0.0236519	1.43371	7.44e-07	0.000222324	-0.0761911	0.24358	0.712175	1.44107	9.32e-13	8.64e-10
COL3A1	9.77901	7.6288	8.46031	8.9836	8.51128	14.3206	1.96116	5.15435	SP	0	0	0.208979	1	1	-0.235838	0.388693	1	2.11767	0.00818175	0.132301	1.47423	0.00187194	0.0446372	-0.00298845	0.586361	0.93222	1.68201	0.000236702	0.00306961
COL4A1	275.457	271.442	331.889	302.267	686.793	420.415	285.044	170.032	SP	0	0	-0.268871	0.105507	1	-0.155179	0.241553	1	1.26869	0.000673838	0.0462402	1.30601	8.8e-06	0.00143084	-0.213562	0.0421327	0.43845	1.28275	3.66e-10	6.91e-08
COL4A2	234.499	230.362	281.193	246.558	734.322	367.087	310.198	154.24	SP	0	0	-0.261977	0.113044	1	-0.0980253	0.356047	1	1.24322	0.000956644	0.0518266	1.25094	2.98e-05	0.00287881	-0.183058	0.0659844	0.49982	1.24579	3.29e-10	6.49e-08
COL4A3	3.5622	3.4342	4.79188	3.25576	16.2771	6.65653	5.54928	3.23501	SP	0	0	-0.427822	0.25614	1	0.076981	1	1	1.55247	0.00370381	0.0918783	1.041	0.0768982	0.315494	-0.201952	0.344438	0.789234	1.38447	2.88e-05	0.000586021
COL4A4	25.811	23.5488	25.757	26.4134	78.276	47.685	32.8142	18.0015	SP	0	0	0.00301704	0.642551	1	-0.165616	0.286759	1	1.25425	0.00201277	0.0683014	1.40542	1.16e-05	0.00177332	-0.0798969	0.24443	0.712175	1.30963	2.44e-09	2.73e-07
COL4A5	32.6057	30.6912	36.8748	36.0082	89.5008	68.5713	38.2578	27.4776	SP	0	0	-0.177509	0.280431	1	-0.230501	0.19851	1	1.22614	0.00368362	0.0918783	1.31935	5.89e-05	0.0044794	-0.203447	0.0804276	0.526534	1.26584	1.24e-07	6.31e-06
COL4A6	20.43	23.3259	24.7509	24.6655	92.2605	46.5857	35.4214	24.6125	SP	0	0	-0.276794	0.183463	1	-0.0805601	0.490749	1	1.38109	0.000558051	0.0430277	0.920496	0.0193297	0.16489	-0.175513	0.146858	0.614217	1.20964	8.24e-07	2.98e-05
COL5A1	9.59512	5.62901	8.30716	5.11896	52.364	18.5973	25.1045	6.15091	SP	0	0	0.207945	0.996713	1	0.137031	1	1	1.06063	0.0233146	0.212068	1.59622	3.16e-05	0.00295897	0.181317	1	1	1.18292	2.55e-08	1.79e-06
COL5A2	2.27113	0.975701	1.32711	1.03173	17.9614	14.071	7.65787	5.15163	SP	0	0	0.775117	0.514923	1	-0.0805598	1	1	1.22988	0.0325567	0.242964	1.44962	0.00112684	0.0315378	0.460949	0.75463	1	1.32232	3.42e-05	0.000674925
COL6A1	152.997	133.166	119.943	100.102	618.134	346.834	250.679	120.278	SP	0	0	0.351158	0.536667	1	0.411753	0.312876	1	1.30208	0.000492955	0.0408727	1.52787	9.19e-08	7.09e-05	0.37904	0.236445	0.708983	1.37923	1.67e-12	1.29e-09
COL6A2	69.6084	56.6423	41.4339	37.1058	228.209	98.576	99.5639	40.1822	SP	0	0	0.74845	0.061913	0.987197	0.610235	0.116412	0.994875	1.19666	0.0038804	0.0939233	1.29468	0.000156685	0.00843915	0.684797	0.0128599	0.261834	1.22553	6.84e-09	6.09e-07
COL8A1	1.29796	1.38077	1.02707	0.912539	2.32999	2.37594	1.67337	0.693376	SP	0	0	0.337712	1	1	0.597511	0.803913	1	0.477568	1	1	1.77679	0.0977761	0.350449	0.465782	0.753658	1	0.991575	0.166311	0.322932
COL9A2	6.69307	7.34259	5.561	8.11718	47.923	23.355	29.6619	10.4583	SP	0	0	0.267323	1	1	-0.14469	0.679594	1	0.692104	0.411216	0.72144	1.15909	0.0271421	0.193347	0.0372199	0.846902	1	0.829128	0.00491238	0.0287262
COLEC12	34.3906	26.1081	32.8536	27.2558	80.2048	61.8081	36.0074	26.9896	TM	2	1	0.0659608	0.821209	1	-0.0620638	0.538746	1	1.1554	0.00959559	0.142468	1.19539	0.000605924	0.0216729	0.00931325	0.49177	0.875266	1.17267	4.03e-06	0.000113059
COLGALT1	193.006	175.914	93.8093	94.1121	296.608	223.958	99.1102	85.7693	SP	0	0	1.04084	0.00136607	0.145463	0.902417	0.00283559	0.182423	1.58145	1.34e-05	0.015464	1.38469	5.72e-06	0.00105974	0.973179	9.39e-06	0.000852523	1.49349	3.64e-11	1.35e-08
COLGALT2	16.8164	12.3142	10.0621	6.21915	36.9918	19.3973	15.7404	5.31619	SP	0	0	0.740941	0.148249	1	0.985529	0.038581	0.793101	1.23273	0.0155299	0.17772	1.86739	1.68e-05	0.00212711	0.839324	0.0123644	0.256824	1.42114	6.45e-08	3.76e-06
COMMD1	12.7088	32.9541	24.1354	17.4233	15.5549	13.0859	8.19231	11.202	CYTONUC	0	0	-0.925322	0.155308	1	0.91944	0.204372	1	0.925027	0.732265	0.943052	0.224248	1	1	0.135872	0.971247	1	0.562434	0.939265	1
COMMD10	13.3022	18.573	18.9467	16.834	24.4217	22.8281	26.7963	18.6535	CYTONUC	0	0	-0.510285	0.271176	1	0.141832	1	1	-0.133867	0.369514	0.682455	0.291362	1	1	-0.166747	0.48088	0.866339	0.0560352	0.579745	0.746349
COMMD2	12.5957	12.6263	8.89356	11.7165	8.85459	11.5284	9.16035	8.90258	CYTONUC	0	0	0.502099	0.524744	1	0.107885	1	1	-0.0489777	0.497592	0.79017	0.372892	0.958761	1	0.291332	0.719383	0.989072	0.174331	0.663923	0.816269
COMMD3	23.1908	41.1173	44.0419	50.0004	45.4149	50.7058	41.5256	49.5547	CYTONUC	0	0	-0.925322	0.0354184	0.896899	-0.282194	0.340335	1	0.129168	0.724392	0.943052	0.033129	0.541114	0.817761	-0.548308	0.0356922	0.406707	0.0777096	0.309223	0.489817
COMMD3-BMI1	14.7897	21.9143	21.3999	19.9048	18.2743	21.5939	21.3374	19.4133	CYTONUC	0	0	-0.533005	0.08758	1	0.138753	1	1	-0.223569	0.167723	0.475018	0.153579	0.730992	0.949643	-0.170368	0.287989	0.746776	-0.0315863	0.174923	0.334328
COMMD4	63.3143	80.2301	64.8357	72.2691	64.4258	52.2678	57.619	84.3581	CYTONUC	0	0	-0.0342563	0.692216	1	0.150765	1	1	0.161094	0.721491	0.943052	-0.690604	0.00448725	0.0758575	0.0662187	0.847262	1	-0.282932	0.00492506	0.0287316
COMMD7	8.75947	5.59099	4.99055	11.0851	6.86152	4.0086	3.3879	7.86132	CYTONUC	0	0	0.811643	0.571163	1	-0.987451	0.138516	1	1.01814	0.743075	0.949058	-0.971672	0.155209	0.437305	-0.163784	0.545773	0.901772	-0.0494567	0.379476	0.565097
COMMD8	13.0655	16.9394	5.42778	15.1565	14.3923	13.4531	17.8972	13.6103	CYTONUC	0	0	1.26732	0.16815	1	0.160448	1	1	-0.314439	0.299687	0.624168	-0.0167599	0.636505	0.879562	0.543654	0.402118	0.826713	-0.178257	0.254082	0.431814
COMMD9	3.23646	3.22776	3.07319	5.80231	2.37675	6.66496	1.04314	2.85274	CYTONUC	0	0	0.074678	1	1	-0.846095	0.160957	1	1.18806	0.752907	0.955447	1.22425	0.170984	0.458692	-0.457353	0.241711	0.712175	1.21465	0.2586	0.437806
COMT	100.857	69.2115	121.076	98.3164	143.271	90.3974	146.871	81.4038	TM	3	1	-0.263602	0.161562	1	-0.506421	0.02333	0.681308	-0.0358024	0.200878	0.520016	0.151185	0.631042	0.873838	-0.367398	0.00760653	0.195178	0.0336911	0.377311	0.563321
COMTD1	41.995	31.9827	44.4079	38.6508	53.2687	43.6777	46.7584	36.7101	CYTONUC	0	0	-0.0806002	0.623912	1	-0.273205	0.343161	1	0.188061	0.764002	0.963086	0.25072	0.985358	1	-0.167041	0.259706	0.724527	0.215955	0.831767	0.934443
COP1	12.2428	6.39967	8.81912	4.63018	12.401	7.72783	9.25259	8.66009	CYTONUC	0	0	0.473227	0.627293	1	0.466928	0.702358	1	0.422527	1	1	-0.164317	0.401744	0.708366	0.471062	0.487642	0.870427	0.168282	0.679406	0.828718
COPA	103.345	85.8371	119.538	94.7212	61.8509	69.868	67.3371	76.694	CYTONUC	0	0	-0.210005	0.187191	1	-0.142085	0.294683	1	-0.122608	0.112062	0.40167	-0.134482	0.0868466	0.33421	-0.179584	0.0741142	0.515067	-0.128918	0.00664808	0.0353759
COPB1	88.8797	94.9139	105.171	124.591	66.944	77.9065	85.4993	106.721	CYTONUC	0	0	-0.242804	0.169198	1	-0.392504	0.0433941	0.810718	-0.352958	0.02019	0.196767	-0.454021	0.00294765	0.0600155	-0.322048	0.0131783	0.26368	-0.408192	1.99e-05	0.000436778
COPB2	138.429	115.677	168.112	142.912	80.9696	113.029	94.8695	124.235	CYTONUC	0	0	-0.280279	0.117285	1	-0.305022	0.0914537	0.947362	-0.228564	0.0550165	0.300534	-0.136386	0.0856463	0.332813	-0.291596	0.0166412	0.2959	-0.175577	0.00194389	0.0147006
COPE	157.084	152.299	129.334	120.784	132.393	143.772	142.275	145.948	CYTONUC	0	0	0.280427	0.773801	1	0.334477	0.549582	1	-0.103854	0.173421	0.483471	-0.0216682	0.264295	0.568082	0.306781	0.484634	0.868449	-0.0616525	0.0462042	0.13666
COPG1	71.3188	69.8901	92.3804	80.1169	62.2419	54.6326	77.9547	68.578	CYTONUC	0	0	-0.373304	0.0744963	1	-0.197019	0.241366	1	-0.324751	0.0307748	0.237382	-0.327983	0.0219273	0.174861	-0.288743	0.0304422	0.387385	-0.326263	0.00123665	0.0105979
COPG2	60.5275	42.8249	56.0283	50.4229	54.0476	36.5839	50.0596	42.9495	CYTONUC	0	0	0.111437	0.944453	1	-0.23563	0.223343	1	0.110583	0.496202	0.79017	-0.231431	0.0751715	0.312562	-0.0426195	0.3279	0.777954	-0.0373594	0.0978893	0.224402
COPRS	54.9788	33.9952	33.9335	20.8727	52.4871	35.224	69.1085	40.5305	CYTONUC	0	0	0.696166	0.287975	1	0.703711	0.317307	1	-0.396901	0.0920855	0.36866	-0.202452	0.276674	0.584517	0.699044	0.125851	0.588992	-0.321931	0.070218	0.179448
COPS2	15.7336	15.2945	14.4247	17.0883	19.1243	15.7245	17.7196	16.2303	CYTONUC	0	0	0.125304	1	1	-0.159995	0.375893	1	0.110059	0.526824	0.803374	-0.0456726	0.279074	0.587178	-0.0223727	0.463448	0.866339	0.0377019	0.199549	0.367446
COPS3	117.068	132.758	170.49	164.241	115.272	138.449	125.491	164.848	CYTONUC	0	0	-0.542346	0.0170141	0.622999	-0.30702	0.105764	0.978819	-0.122539	0.135297	0.434302	-0.25178	0.0344741	0.216284	-0.422084	0.00440838	0.130895	-0.194493	0.00187285	0.0142799
COPS4	66.3168	56.6146	57.9337	88.9596	62.3372	66.16	88.0628	76.5219	CYTONUC	0	0	0.194972	1	1	-0.651976	0.00905732	0.413335	-0.498439	0.0120741	0.159792	-0.209914	0.0863438	0.333565	-0.256915	0.0519051	0.465702	-0.357093	0.00193913	0.0146766
COPS5	49.71	52.147	55.9435	54.3651	62.1944	47.1827	52.2197	65.5032	CYTONUC	0	0	-0.170434	0.430566	1	-0.060096	0.631763	1	0.252192	0.874323	1	-0.473306	0.0221557	0.175128	-0.115	0.333719	0.781727	-0.106083	0.038268	0.119931
COPS6	299.11	296.95	313.068	281.742	321.164	279.208	314.414	281.623	CYTONUC	0	0	-0.0658032	0.452151	1	0.0758414	0.868541	1	0.030649	0.279182	0.602736	-0.0124256	0.22677	0.527405	0.00302505	0.477634	0.866339	0.0104568	0.0925871	0.215672
COPS7A	25.7175	29.0264	32.7587	21.1678	35.6225	33.2979	30.7298	26.1365	CYTONUC	0	0	-0.34913	0.234932	1	0.455493	0.476566	1	0.213152	0.811767	0.993423	0.349368	0.980625	1	0.0217023	0.779937	1	0.27736	0.963832	1
COPS7B	15.2539	16.2271	22.385	17.549	19.9146	18.192	25.6252	12.7416	CYTONUC	0	0	-0.553353	0.104169	1	-0.112982	0.598822	1	-0.363734	0.095519	0.372585	0.513755	0.669871	0.906003	-0.343135	0.104727	0.563335	-0.009817	0.553265	0.725368
COPS8	40.9478	35.9926	37.8937	28.3983	33.6385	32.7138	43.8436	31.5883	CYTONUC	0	0	0.111831	0.956288	1	0.341895	0.57035	1	-0.382254	0.031618	0.240266	0.0505083	0.44481	0.742874	0.214908	0.813726	1	-0.185029	0.041636	0.127006
COPS9	61.3024	55.1806	28.3587	55.6973	36.9383	44.5985	18.2384	34.2595	CYTONUC	0	0	1.11215	0.0630769	0.992116	-0.0134459	0.794703	1	1.01814	0.390198	0.703953	0.380488	0.965069	1	0.470697	0.389321	0.817417	0.635189	0.744282	0.875912
COPZ1	65.8771	61.7218	51.65	58.6378	69.83	49.7846	60.7762	53.8533	CYTONUC	0	0	0.351009	0.637234	1	0.0739498	0.905592	1	0.20034	0.710852	0.940004	-0.113333	0.192718	0.486337	0.210343	0.877086	1	0.0614157	0.247689	0.424279
COQ10A	17.4777	10.3068	10.1019	7.69323	15.6252	7.65056	16.6547	5.84556	CYTONUC	0	0	0.790885	0.335463	1	0.42194	0.782886	1	-0.0920465	0.509785	0.797927	0.388224	1	1	0.642797	0.30796	0.764043	0.0488923	0.986538	1
COQ10B	9.58693	11.4734	10.1148	7.1895	10.9516	13.1618	9.61317	8.53565	CYTONUC	0	0	-0.0773252	0.787905	1	0.674327	0.380035	1	0.188062	0.908572	1	0.624786	0.58167	0.854344	0.283397	0.747923	1	0.409962	0.885464	0.968927
COQ2	16.5347	18.7735	20.5315	11.2671	17.4354	13.3874	24.5966	14.6762	TM	2	9	-0.312345	0.3678	1	0.736576	0.247581	1	-0.496437	0.0850376	0.359359	-0.132608	0.40922	0.715826	0.151036	0.993928	1	-0.349533	0.0845156	0.202021
COQ3	48.622	34.4827	47.8792	44.0594	43.2004	42.0295	39.4684	35.2094	CYTONUC	0	0	0.0222106	0.802221	1	-0.353579	0.21862	1	0.130346	0.675683	0.911405	0.255443	0.994901	1	-0.145741	0.253215	0.719347	0.19068	0.684848	0.83297
COQ4	6.70785	9.17461	3.6397	9.7015	16.8893	11.4018	7.41256	7.9858	CYTONUC	0	0	0.882033	0.646009	1	-0.0805603	0.897883	1	1.18806	0.360828	0.677081	0.513755	0.888522	1	0.251547	1	1	0.87757	0.338101	0.522344
COQ5	23.7657	21.4897	30.8414	31.4123	36.4569	23.202	33.7035	26.9151	CYTONUC	0	0	-0.375983	0.263393	1	-0.547686	0.111217	0.988963	0.113294	0.651461	0.896618	-0.214166	0.236483	0.537365	-0.460069	0.0424489	0.43845	-0.0230224	0.280315	0.460432
COQ6	9.61673	8.12404	9.1316	6.20431	9.41629	9.31957	3.64653	7.6153	CYTONUC	0	0	0.074678	1	1	0.388925	0.811962	1	1.36863	0.284045	0.608415	0.291362	1	1	0.210154	0.982256	1	0.73436	0.68526	0.83297
COQ7	22.5783	20.5361	22.7257	28.9539	26.9715	26.4513	24.4514	25.4738	CYTONUC	0	0	-0.00938626	0.745334	1	-0.495598	0.0817276	0.934827	0.141519	0.663803	0.907002	0.0543232	0.517063	0.797017	-0.261425	0.108234	0.563937	0.0976868	0.324275	0.50736
COQ8A	74.9292	35.2051	61.2675	52.3283	87.6334	47.2439	96.0646	58.4403	CYTONUC	0	0	0.290407	0.740828	1	-0.571808	0.020461	0.635158	-0.132524	0.116477	0.405489	-0.306836	0.0335466	0.214476	-0.0446458	0.261034	0.72624	-0.196005	0.0312099	0.103891
COQ8B	26.3709	14.8059	19.0123	16.4802	17.6924	17.4318	25.8135	14.0875	CYTONUC	0	0	0.472014	0.508431	1	-0.154561	0.550846	1	-0.545	0.041043	0.26594	0.307304	1	1	0.214317	1	1	-0.183963	0.203929	0.373064
COQ9	26.3493	22.1907	16.6801	13.5851	35.1169	19.4272	25.4778	20.1755	CYTONUC	0	0	0.659641	0.347322	1	0.707936	0.265657	1	0.462921	0.933101	1	-0.0545289	0.469537	0.764462	0.681519	0.122546	0.582784	0.256701	0.943191	1
CORO1B	15.1463	14.2424	13.0981	11.1811	11.1229	11.8824	13.2505	12.3102	CYTONUC	0	0	0.209608	1	1	0.349124	0.642425	1	-0.252511	0.178322	0.49095	-0.0510298	0.374013	0.681422	0.275538	0.684416	0.973653	-0.151961	0.082237	0.198116
CORO1C	80.5658	59.2047	88.2931	51.3614	65.2445	67.9172	69.1152	62.3252	CYTONUC	0	0	-0.132134	0.331356	1	0.205026	0.880027	1	-0.0831469	0.160599	0.466354	0.123963	0.541006	0.817761	0.00119665	0.472423	0.866339	0.0187713	0.123748	0.262393
COTL1	22.669	13.9524	23.9855	11.4751	20.294	20.7481	25.8856	12.8711	CYTONUC	0	0	-0.0814412	0.660098	1	0.28201	0.894927	1	-0.351097	0.147171	0.45047	0.688842	0.433661	0.732707	0.0464715	0.801749	1	0.0826575	0.838086	0.939842
COX10	1.64671	1.97074	3.12728	1.38928	2.82167	3.01434	3.18449	2.11123	TM	2	9	-0.925322	0.364666	1	0.504402	0.956979	1	-0.174509	0.733858	0.943052	0.513755	0.983468	1	-0.320251	0.660243	0.961259	0.140156	1	1
COX11	17.4222	13.5981	20.4993	16.9353	34.8598	19.0657	11.7189	19.6661	TM	2	2	-0.23465	0.358354	1	-0.316627	0.272778	1	1.57273	0.00537378	0.111455	-0.0447355	0.360284	0.673021	-0.271161	0.123514	0.585053	0.78089	0.261224	0.440396
COX14	32.0445	37.3666	23.4061	37.4329	53.0988	29.329	50.8465	15.8015	TM	2	2	0.45319	0.827895	1	-0.00255762	0.931477	1	0.0625305	0.713969	0.941525	0.892266	0.485056	0.776228	0.190169	1	1	0.30657	0.68526	0.83297
COX15	26.5058	20.7024	26.7583	31.307	23.4946	21.7061	26.6183	25.04	TM	2	7	-0.0136778	0.664089	1	-0.596684	0.0193554	0.626361	-0.18009	0.145577	0.447799	-0.206137	0.108396	0.368539	-0.298637	0.0374917	0.417429	-0.192657	0.0208936	0.0780163
COX16	16.4409	12.5471	18.3266	19.2984	34.2963	28.787	14.7452	12.3723	TM	2	1	-0.156648	0.615828	1	-0.621128	0.133978	1	1.21781	0.109659	0.396211	1.2183	0.0377149	0.225124	-0.376235	0.121956	0.582069	1.21803	0.00497254	0.0288994
COX17	56.1695	43.0222	49.0691	49.284	79.1982	41.1278	75.3122	59.0519	CYTONUC	0	0	0.194972	1	1	-0.196037	0.580097	1	0.0725842	0.629118	0.87404	-0.521869	0.0923956	0.343894	0.0122492	0.722473	0.98997	-0.159199	0.162279	0.317432
COX18	4.57929	4.29833	3.58094	2.49985	7.64891	2.46544	7.2929	2.76286	TM	2	4	0.354786	0.893836	1	0.781936	0.368619	1	0.0687626	0.665663	0.908269	-0.164317	0.590597	0.857167	0.545915	0.393613	0.822379	0.00838228	0.823994	0.929099
COX4I1	802.59	855.443	767.988	861.433	911.782	1005.44	739.09	780.686	TM	2	1	0.0635803	0.776642	1	-0.0100666	0.596915	1	0.302939	0.904207	1	0.365011	0.845177	1	0.0251139	0.528474	0.901772	0.335158	0.933188	1
COX5A	409.885	422.781	341.885	429.899	445.161	421.697	423.537	402.283	CYTONUC	0	0	0.261708	0.785155	1	-0.0240874	0.565926	1	0.0718396	0.343856	0.662272	0.0679954	0.371828	0.679545	0.109541	0.845637	1	0.0699682	0.149528	0.300092
COX5B	300.853	405.578	211.795	261.114	357.224	319.67	258.58	292.617	CYTONUC	0	0	0.506394	0.297345	1	0.635296	0.0788205	0.929895	0.466217	0.817372	0.997121	0.127572	0.563084	0.837978	0.578986	0.0306781	0.388785	0.296363	0.709686	0.851844
COX6A1	924.217	982	694.059	899.692	1057.23	1055.34	876.463	873.033	TM	2	1	0.413174	0.4055	1	0.126291	1	1	0.270524	0.816018	0.995731	0.273602	0.974887	1	0.258286	0.617353	0.949259	0.272061	0.712216	0.853112
COX6B1	1224.82	1353.68	810.178	1113.78	1520.06	1284.38	1100	981.067	CYTONUC	0	0	0.596262	0.127193	1	0.281416	0.621602	1	0.466628	0.777797	0.974373	0.388643	0.77111	0.970721	0.422452	0.15605	0.62555	0.430389	0.596702	0.758846
COX6C	208.461	203.423	181.196	178.578	304.604	190.796	297.698	203.534	TM	2	1	0.202228	0.98354	1	0.187929	0.944401	1	0.0330868	0.32582	0.646011	-0.093234	0.180199	0.471401	0.195148	0.890037	1	-0.0168819	0.176573	0.336406
COX7A2	208.957	226.324	152.969	183.185	273.183	194.456	239.294	160.143	TM	2	1	0.449969	0.388703	1	0.305094	0.603768	1	0.191083	0.636265	0.88107	0.280082	1	1	0.372829	0.297333	0.756029	0.227427	0.926283	0.997501
COX7A2L	14.1264	25.6153	12.8041	16.2518	22.0054	23.5079	21.5236	12.7603	TM	2	1	0.141792	1	1	0.656405	0.254681	1	0.0319423	0.569125	0.836376	0.881487	0.200727	0.49627	0.451824	0.330929	0.780082	0.408761	0.600844	0.761452
COX7B	98.6064	104.768	80.6534	98.0173	121.884	98.7395	100.065	91.3747	TM	2	1	0.289946	0.735564	1	0.0960845	0.942125	1	0.284569	0.873321	1	0.111833	0.516173	0.796042	0.186832	0.915019	1	0.204696	0.545516	0.718161
COX7C	388.829	410.104	322.387	313.641	419.725	413.168	325.228	336.801	TM	2	1	0.270342	0.785995	1	0.386879	0.40546	1	0.367995	1	1	0.29483	1	1	0.328986	0.381899	0.815168	0.331237	0.939893	1
COX8A	243.921	163.783	135.301	105.951	201.001	165.781	130.77	134.69	TM	2	1	0.850246	0.0587811	0.986963	0.628391	0.190893	1	0.620172	0.577072	0.842409	0.29963	1	1	0.756985	0.0192269	0.317868	0.466426	0.720076	0.858641
CPD	325.756	303.577	183.128	165.178	499.702	330.193	218.276	151.212	SP+TM	1	1	0.83094	0.0101599	0.471768	0.878047	0.00203999	0.151188	1.19492	0.00185271	0.0670363	1.12673	0.000279812	0.0127068	0.853472	5.06e-05	0.00366324	1.1674	8.99e-08	4.82e-06
CPE	498.563	389.668	263.689	211.286	638.831	479.998	273.428	167.354	SP	0	0	0.918936	0.00439245	0.28756	0.88305	0.00273659	0.178534	1.22427	0.0017419	0.0641881	1.52012	1.44e-07	7.44e-05	0.903083	3.13e-05	0.00236875	1.34385	1.31e-10	3.32e-08
CPEB4	0.886736	1.41496	0.96229	1.06873	1.48844	0.695653	1.30652	1.13688	CYTONUC	0	0	-0.117967	0.932356	1	0.404867	0.845534	1	0.188062	1	1	-0.708638	0.2497	0.553419	0.180495	1	1	-0.161861	0.394736	0.579438
CPLANE1	7.3892	4.96904	9.62256	4.72006	4.75455	3.1883	6.66849	3.9248	CYTONUC	0	0	-0.381001	0.133186	1	0.0741625	0.953264	1	-0.488049	0.0417115	0.267231	-0.299832	0.151452	0.433308	-0.214834	0.152295	0.62031	-0.415421	0.022	0.0811338
CPM	4.99852	5.26995	2.5427	2.56038	4.19515	4.90173	2.07137	2.51765	SP	0	0	0.975142	0.166691	1	1.04143	0.0840711	0.936672	1.01814	0.390198	0.703953	0.961214	0.200779	0.49627	1.00878	0.0195831	0.321094	0.987186	0.130362	0.273044
CPNE1	107.033	97.9038	119.599	87.564	113.8	73.7198	117.78	85.9397	CYTONUC	0	0	-0.160152	0.300896	1	0.161026	1	1	-0.0495877	0.199614	0.520016	-0.221273	0.0620457	0.283588	-0.0155889	0.457081	0.864039	-0.119539	0.0463259	0.136851
CPNE3	45.4421	48.6026	57.844	53.4661	53.1535	55.9798	56.6854	52.4349	CYTONUC	0	0	-0.348137	0.0902063	1	-0.137591	0.338004	1	-0.0928143	0.150576	0.454525	0.0943784	0.464743	0.763742	-0.243166	0.0553353	0.471133	0.000170697	0.0943405	0.218711
CPNE8	22.2543	25.2462	23.4429	30.5098	29.2809	24.8241	32.7257	22.2907	CYTONUC	0	0	-0.0750691	0.579177	1	-0.273205	0.220827	1	-0.160461	0.162866	0.46799	0.155301	0.718493	0.942659	-0.183753	0.174162	0.645048	-0.0240973	0.246081	0.422844
CPOX	55.9306	46.0297	71.9273	43.843	54.3336	63.2835	55.6421	45.1705	CYTONUC	0	0	-0.362902	0.0994019	1	0.0702198	0.894346	1	-0.034331	0.264064	0.589468	0.486447	0.559713	0.834272	-0.183257	0.13539	0.60086	0.222422	0.781068	0.9002
CPPED1	3.69001	4.80349	5.90125	8.02865	5.89506	4.2661	4.00614	3.61045	CYTONUC	0	0	-0.677395	0.115647	1	-0.741074	0.0398437	0.804888	0.557295	0.838872	1	0.240736	1	1	-0.713753	0.00758544	0.195178	0.415848	0.892671	0.974282
CPQ	8.0277	8.86832	3.51818	3.64685	21.1626	22.0423	10.3496	5.93784	SP	0	0	1.19016	0.255676	1	1.28201	0.137152	1	1.03194	0.280098	0.604011	1.89227	0.00153383	0.03893	1.23764	0.0415678	0.43845	1.40744	0.00115077	0.0100384
CPS1	7.10765	3.50257	7.3446	5.29103	6.34543	5.35735	6.4683	3.75227	CYTONUC	0	0	-0.0473125	0.72667	1	-0.595133	0.159698	1	-0.0276673	0.504827	0.795716	0.513755	0.744711	0.955174	-0.252043	0.188437	0.665274	0.195376	1	1
CPSF1	31.1575	22.7343	31.3558	21.7932	25.5538	16.0867	28.1528	17.7541	CYTONUC	0	0	-0.00915359	0.655533	1	0.060994	0.881386	1	-0.139743	0.168455	0.476363	-0.142291	0.197226	0.49341	0.0200234	0.571204	0.920601	-0.140728	0.102497	0.231706
CPSF2	16.5074	10.0757	17.6447	12.2525	10.9522	8.83396	12.4435	10.6976	CYTONUC	0	0	-0.0961226	0.425371	1	-0.282194	0.166462	1	-0.184172	0.110495	0.398297	-0.27616	0.051105	0.258595	-0.169501	0.102616	0.55759	-0.225968	0.0111671	0.0506869
CPSF3	58.7748	41.9941	62.8901	52.1768	37.3644	40.9479	50.8932	42.1761	CYTONUC	0	0	-0.0976375	0.448405	1	-0.313221	0.147172	1	-0.445811	0.0221057	0.207329	-0.0426385	0.275299	0.582808	-0.191423	0.099578	0.556058	-0.249069	0.0137208	0.0583267
CPSF4	22.2509	15.1421	19.8856	16.0117	22.4279	19.1674	21.0931	20.5567	CYTONUC	0	0	0.162141	1	1	-0.0805601	0.732237	1	0.0885258	0.660846	0.904295	-0.100955	0.378455	0.684691	0.0588939	0.797778	1	-0.0018883	0.277751	0.458905
CPSF6	46.3316	44.3588	43.9944	46.1546	43.0977	44.3627	43.8803	45.6934	CYTONUC	0	0	0.074678	0.826648	1	-0.0572528	0.501502	1	-0.0259627	0.220634	0.544039	-0.0426385	0.194889	0.489548	0.00863975	0.479778	0.866339	-0.0344453	0.041271	0.126464
CPSF7	21.1244	25.67	30.8596	29.3377	18.7748	22.3088	20.5304	22.5001	CYTONUC	0	0	-0.54681	0.0472861	0.942061	-0.19267	0.327535	1	-0.128968	0.245158	0.567361	-0.012314	0.366154	0.677314	-0.363362	0.0350111	0.405708	-0.0667963	0.0799062	0.19481
CPT1A	2.96096	2.3624	6.05574	4.61182	1.78415	4.16931	2.93644	3.06618	TM	2	2	-1.03224	0.040586	0.927622	-0.965083	0.0628032	0.87489	-0.71883	0.213338	0.532856	0.443365	0.912234	1	-1.00282	0.00349443	0.112015	-0.0118636	0.473435	0.652984
CPT2	18.5653	19.7497	20.5668	12.6795	22.0737	16.9921	21.6554	17.2851	CYTONUC	0	0	-0.147714	0.511744	1	0.639332	0.249297	1	0.0275967	0.489511	0.783488	-0.0246651	0.442247	0.739527	0.204712	0.841718	1	0.00463188	0.307521	0.489817
CPVL	435.788	450.345	255.806	273.119	576.328	583.267	233.489	236.307	SP	0	0	0.768575	0.0232319	0.737055	0.7215	0.0181142	0.604028	1.30354	0.000571928	0.0430277	1.30349	1.19e-05	0.00177332	0.744459	0.000807215	0.0357801	1.30352	2.78e-08	1.89e-06
CR2	10.0885	13.5685	11.2218	8.02501	44.8755	24.2713	18.9523	11.0866	SP+TM	1	1	-0.153591	0.535544	1	0.757689	0.14466	1	1.24356	0.0150928	0.176669	1.13043	0.0145292	0.143343	0.29765	0.571738	0.920601	1.20283	4.07e-05	0.000770036
CRABP2	12.2078	11.5109	5.2691	9.36307	83.6738	32.5043	100.156	43.3976	CYTONUC	0	0	1.21218	0.298078	1	0.297952	0.983904	1	-0.259398	0.0986476	0.378572	-0.416983	0.0816358	0.32472	0.696887	0.388401	0.815906	-0.305248	0.0716972	0.181755
CRACD	1.36095	1.9002	2.26151	2.58342	3.49802	1.71273	3.28983	2.39918	CYTONUC	0	0	-0.732677	0.276225	1	-0.44313	0.398868	1	0.0885256	0.761891	0.961996	-0.486245	0.236692	0.537365	-0.571096	0.140535	0.603858	-0.126687	0.344489	0.528282
CRAMP1	4.63927	4.77605	4.26313	1.76761	5.56831	3.28734	4.82346	2.30244	CYTONUC	0	0	0.121983	1	1	1.43401	0.0142093	0.539487	0.20717	0.852988	1	0.513755	0.772812	0.971547	0.642673	0.125851	0.588992	0.313525	0.760954	0.887473
CRBN	25.0937	31.3372	20.2018	23.0117	25.6389	23.9658	26.7252	19.5832	CYTONUC	0	0	0.312838	0.813544	1	0.445509	0.454143	1	-0.0598661	0.368417	0.682194	0.291362	1	1	0.385002	0.396312	0.824394	0.0992039	0.572234	0.741233
CRCP	7.74143	10.9804	8.16767	8.70827	8.00119	4.72362	4.99025	7.44392	CYTONUC	0	0	-0.0773251	0.787905	1	0.334477	0.783721	1	0.681101	0.776537	0.973851	-0.65617	0.112183	0.374224	0.149756	1	1	0.0333333	0.343699	0.527594
CREB1	2.58921	3.00481	1.89983	2.48232	3.22668	2.04665	2.12425	2.03704	CYTONUC	0	0	0.446647	0.722005	1	0.275584	0.882346	1	0.603099	0.792117	0.982981	0.00679494	0.660589	0.900087	0.352248	0.632689	0.95726	0.341687	1	1
CREB3	7.97486	4.45392	3.78628	8.74659	17.179	9.48881	11.3096	5.11226	TM	2	1	1.07468	0.399908	1	-0.973645	0.177831	1	0.603099	0.837635	1	0.892266	0.485056	0.776228	-0.0120317	0.77261	1	0.699482	0.275878	0.457361
CREB3L2	7.696	6.26817	8.52572	5.81653	15.0712	7.77758	9.30181	6.57799	TM	2	1	-0.147714	0.488553	1	0.107885	1	1	0.696208	0.433425	0.737579	0.241675	0.960722	1	-0.0385427	0.538841	0.901772	0.524923	0.361941	0.545729
CREB5	2.65461	2.67535	2.91871	2.82899	4.78816	3.32481	2.88204	2.50781	CYTONUC	0	0	-0.136826	0.686963	1	-0.0805601	0.766471	1	0.732382	0.57551	0.8412	0.40684	0.9368	1	-0.108858	0.540316	0.901772	0.589984	0.489353	0.662966
CREBBP	11.3886	14.5559	12.599	19.1231	12.7752	13.2571	14.3975	14.4595	CYTONUC	0	0	-0.145712	0.384515	1	-0.393718	0.0655412	0.87489	-0.17247	0.123073	0.415656	-0.125247	0.143789	0.421109	-0.29006	0.040891	0.43743	-0.148615	0.0189558	0.0729602
CREBZF	3.84313	2.53298	3.33193	2.67844	3.10858	1.22347	3.23132	2.99919	CYTONUC	0	0	0.205923	1	1	-0.0805598	0.809859	1	-0.0558638	0.583045	0.847182	-1.2936	0.0133105	0.136642	0.085221	0.904045	1	-0.524299	0.0332091	0.108864
CREG1	118.759	104.42	111.617	93.0363	303.761	208.517	110.925	91.6665	SP	0	0	0.089475	0.877491	1	0.166533	0.996205	1	1.45335	0.000237862	0.0326114	1.1857	0.000542519	0.019944	0.125017	0.945475	1	1.33835	4.88e-08	3.06e-06
CRELD1	25.781	21.988	29.5454	22.8757	74.4254	43.1244	38.9684	19.6612	SP	0	0	-0.196624	0.376888	1	-0.0571011	0.656628	1	0.933489	0.106601	0.39251	1.13315	0.0107131	0.124995	-0.134073	0.287989	0.746776	1.00357	0.000381849	0.00436551
CRELD2	72.7186	82.1929	68.331	77.9662	101.613	171.244	46.8756	43.7025	SP	0	0	0.0897849	0.910634	1	0.0761654	0.90863	1	1.11617	0.0439074	0.273657	1.97027	3.65e-09	5.72e-06	0.0825427	0.831357	1	1.59091	7.08e-09	6.19e-07
CREM	7.79765	8.94319	6.01598	7.40096	7.15793	8.02899	8.79636	5.31107	CYTONUC	0	0	0.374238	0.879487	1	0.273077	0.931167	1	-0.297365	0.366073	0.679755	0.596217	0.713885	0.939008	0.319315	0.754621	1	0.106374	0.878019	0.964541
CRIM1	21.8527	18.8488	22.9936	20.7618	94.0707	43.6056	37.3105	20.3188	SP+TM	1	1	-0.0734207	0.51681	1	-0.139454	0.399782	1	1.33416	0.00112062	0.0551041	1.1017	0.00326534	0.0635113	-0.104377	0.252214	0.719347	1.25641	7.28e-08	4.14e-06
CRIPT	2.26419	2.86027	1.79164	2.2286	2.77125	1.72694	2.1893	1.3305	CYTONUC	0	0	0.337712	0.973965	1	0.360012	0.83903	1	0.340065	1	1	0.376251	1	1	0.350117	0.730127	0.994665	0.353851	0.927989	0.998362
CRISPLD1	23.8775	28.3544	19.2456	18.0365	34.2541	26.6823	18.6133	12.2808	SP	0	0	0.311118	0.748308	1	0.652653	0.122139	0.994912	0.879939	0.17555	0.486637	1.11948	0.0122341	0.132252	0.486446	0.141815	0.607521	0.97997	0.00215704	0.015946
CRKL	15.6332	17.6403	19.9342	16.9576	17.4942	15.1261	20.4428	17.6094	CYTONUC	0	0	-0.350628	0.159233	1	0.0569434	0.875966	1	-0.22472	0.118125	0.408019	-0.219306	0.111187	0.373068	-0.148924	0.248593	0.71432	-0.222212	0.0217175	0.08038
CRLF1	8.9084	4.37388	5.85623	1.15627	45.6265	9.40789	27.3873	3.07499	SP+TM	1	1	0.605193	0.668281	1	1.91944	0.197858	1	0.736365	0.433196	0.737579	1.61329	0.0881561	0.335203	0.921502	0.230105	0.702138	0.85331	0.00644001	0.0346459
CRLF3	12.873	12.9213	22.87	13.6633	18.2972	10.2619	12.8488	15.7058	CYTONUC	0	0	-0.829107	0.0203596	0.676588	-0.0805601	0.68079	1	0.509989	0.85999	1	-0.614001	0.030929	0.206395	-0.502162	0.0325877	0.396149	0.000226335	0.179302	0.339822
CRLS1	2.12771	1.21257	2.59763	1.79509	5.0596	2.22562	2.35125	1.55882	TM	2	6	-0.287892	0.746137	1	-0.565987	0.608681	1	1.1056	0.431209	0.735916	0.513755	0.983468	1	-0.395144	0.421909	0.841592	0.897782	0.282587	0.461545
CRMP1	3.75879	2.99895	5.71068	1.58559	2.94436	2.40819	4.36136	2.65051	CYTONUC	0	0	-0.603394	0.314596	1	0.91944	0.493393	1	-0.566826	0.320031	0.640995	-0.138322	0.724223	0.945225	-0.110618	0.756632	1	-0.389574	0.306672	0.489408
CRNKL1	37.0375	34.2957	37.2228	38.0899	29.383	31.1772	31.7171	36.394	CYTONUC	0	0	-0.00719902	0.647318	1	-0.151381	0.347739	1	-0.11028	0.185454	0.499747	-0.223211	0.0692744	0.298076	-0.0783194	0.28402	0.744861	-0.169521	0.00976354	0.0464448
CROCC	3.76184	2.71553	4.42256	4.23166	3.85883	3.60702	7.3903	3.21535	CYTONUC	0	0	-0.233444	0.52303	1	-0.639987	0.148938	1	-0.937469	0.00922013	0.140255	0.165832	0.898571	1	-0.417995	0.109278	0.565067	-0.506455	0.0617038	0.164449
CROT	3.26463	6.65641	5.511	5.81456	3.19658	6.30797	6.07947	5.11568	CYTONUC	0	0	-0.755397	0.22693	1	0.195074	1	1	-0.927416	0.0871313	0.36363	0.302251	1	1	-0.19102	0.547251	0.901772	-0.236183	0.238024	0.41392
CRTAC1	8.00399	7.09554	6.33352	8.25332	23.9469	8.5467	9.74574	3.13557	SP	0	0	0.337713	0.907086	1	-0.218064	0.589782	1	1.297	0.0686463	0.326805	1.44664	0.069811	0.299828	0.0498358	0.846902	1	1.33488	0.000743979	0.00726261
CRTAP	113.967	107.671	50.1583	60.285	155.52	148.849	65.3025	51.2568	SP	0	0	1.18406	0.000175154	0.0307816	0.836763	0.00605869	0.324438	1.25189	0.00164788	0.0621854	1.53803	1.45e-07	7.44e-05	1.0049	4.08e-06	0.000405928	1.38476	5.7e-10	9.43e-08
CRTC1	1.89453	5.08431	3.43438	1.74367	2.36097	1.73399	2.88659	2.98101	CYTONUC	0	0	-0.858208	0.121499	1	1.54393	0.0113966	0.469238	-0.289986	0.393506	0.704297	-0.781702	0.0760311	0.313742	0.430581	0.36092	0.799512	-0.518919	0.0380742	0.119606
CRTC2	16.7778	17.7276	12.9174	12.6247	13.7641	12.4509	16.3691	10.4647	CYTONUC	0	0	0.377241	0.729618	1	0.489756	0.457826	1	-0.25006	0.235564	0.559742	0.25072	1	1	0.43395	0.374054	0.809634	-0.0336554	0.42895	0.610227
CRY1	10.3847	6.69206	5.68893	6.73941	4.30194	2.19339	5.66427	4.60873	CYTONUC	0	0	0.868227	0.246511	1	-0.0101709	0.904703	1	-0.396901	0.362739	0.677081	-1.07121	0.0798239	0.321238	0.458399	0.543873	0.901772	-0.661382	0.052138	0.147663
CRYBG1	0.594202	0.568901	0.902764	0.300786	1.28	1.74032	2.14498	1.21892	CYTONUC	0	0	-0.603395	0.542346	1	0.919439	0.682242	1	-0.744824	0.122729	0.415656	0.513755	0.848763	1	-0.0493173	0.977665	1	-0.155433	0.474699	0.654017
CRYBG3	4.09523	4.94522	5.88551	5.04246	3.68475	3.5456	4.56623	3.83142	CYTONUC	0	0	-0.523223	0.10735	1	-0.0280928	0.732375	1	-0.309438	0.167434	0.474723	-0.11185	0.344288	0.659393	-0.273559	0.153512	0.621019	-0.215921	0.0827406	0.198887
CRYL1	3.21791	2.56741	4.58337	3.39356	9.45252	6.62676	4.14863	4.64137	CYTONUC	0	0	-0.510284	0.707201	1	-0.402489	0.838437	1	1.18806	0.495839	0.79017	0.513755	0.960162	1	-0.463438	0.507169	0.891878	0.871267	0.465733	0.64715
CRYZ	28.8348	29.5789	29.3359	30.8432	44.3674	25.4488	28.5449	30.3673	CYTONUC	0	0	-0.0248576	0.69913	1	-0.0603822	0.629285	1	0.636266	0.544045	0.816386	-0.25492	0.117976	0.382816	-0.0429555	0.486784	0.870069	0.244995	0.63763	0.793099
CRYZL1	18.6646	12.5089	14.8873	12.5974	12.4274	10.9331	8.66268	9.09329	CYTONUC	0	0	0.326217	0.873046	1	-0.0101708	0.904703	1	0.520637	0.9825	1	0.265827	1	1	0.181688	1	1	0.395765	1	1
CS	241.064	206.047	232.789	183.696	171.92	196.288	165.683	178.933	CYTONUC	0	0	0.0503896	0.735864	1	0.165654	0.983076	1	0.053312	0.31235	0.636408	0.13355	0.532338	0.809118	0.102367	0.829539	1	0.09553	0.146302	0.295668
CSDE1	137.764	168.83	163.518	180.85	119.245	164.926	121.486	184.752	CYTONUC	0	0	-0.24725	0.141907	1	-0.099224	0.366999	1	-0.026851	0.191854	0.507767	-0.163765	0.0546497	0.26604	-0.167622	0.0984937	0.554402	-0.107886	0.00218588	0.0160333
CSE1L	293.387	342.672	354.855	424.16	291.879	336.195	359.614	425.053	CYTONUC	0	0	-0.274425	0.106175	1	-0.307782	0.0705613	0.898294	-0.301078	0.0161281	0.181544	-0.338343	0.00606877	0.0908256	-0.292492	0.0141325	0.273648	-0.321145	3.96e-05	0.000752725
CSF1	5.07804	5.0048	3.68731	5.54423	11.1143	10.9358	4.23615	5.17011	SP+TM	1	1	0.461701	0.75832	1	-0.147674	0.684919	1	1.39159	0.0909663	0.36713	1.0808	0.0864993	0.333693	0.127258	1	1	1.2291	0.0153054	0.0631704
CSGALNACT2	19.6463	16.1805	11.4339	8.02016	22.6498	10.1509	5.31086	7.5159	TM	2	1	0.780947	0.142843	1	1.01255	0.0361648	0.76666	2.09248	0.000738681	0.0485352	0.433584	0.851549	1	0.88097	0.0101673	0.233722	1.35457	0.00303353	0.020483
CSK	28.5093	17.7342	33.4947	23.237	28.8613	21.2285	34.8862	26.0197	CYTONUC	0	0	-0.232503	0.32056	1	-0.389888	0.188276	1	-0.273519	0.112623	0.401716	-0.2936	0.104552	0.362082	-0.294906	0.0793616	0.525573	-0.282064	0.0273894	0.0945011
CSNK1A1	33.5296	39.3405	38.9133	42.1545	25.535	35.101	27.9707	37.6497	CYTONUC	0	0	-0.214829	0.237059	1	-0.099669	0.42325	1	-0.13144	0.15778	0.465475	-0.101123	0.148438	0.429058	-0.153801	0.156417	0.626209	-0.113968	0.0105318	0.0487589
CSNK1D	33.0882	23.4248	30.0915	20.4451	29.2043	15.3554	32.4444	17.3274	CYTONUC	0	0	0.136962	1	1	0.19628	0.970721	1	-0.151789	0.208324	0.528599	-0.174301	0.258442	0.562943	0.161254	1	1	-0.159586	0.180243	0.340839
CSNK1E	36.4222	20.274	35.3892	25.3687	48.1037	22.8699	45.3187	18.4615	CYTONUC	0	0	0.0415111	0.80156	1	-0.323417	0.217034	1	0.0860405	0.471666	0.767254	0.308935	1	1	-0.0998179	0.266601	0.729303	0.154175	1	1
CSNK1G2	4.12104	1.31519	5.4784	3.12911	2.8246	2.64028	3.71908	3.17013	CYTONUC	0	0	-0.410749	0.503875	1	-1.25048	0.19058	1	-0.396901	0.514043	0.798071	-0.263853	0.586539	0.856105	-0.662992	0.124736	0.586578	-0.334151	0.301424	0.48549
CSNK1G3	7.1608	5.71324	4.37115	3.88372	5.50907	2.80886	6.26453	5.57406	CYTONUC	0	0	0.712108	0.354339	1	0.55687	0.497075	1	-0.185397	0.383029	0.69617	-0.988745	0.0214943	0.17315	0.641148	0.213696	0.689534	-0.509201	0.023759	0.0857102
CSNK2A1	44.1714	33.5953	43.9031	39.3557	35.9749	31.7381	47.3673	39.6952	CYTONUC	0	0	0.00879009	0.705649	1	-0.228314	0.268121	1	-0.396901	0.0319581	0.240895	-0.322746	0.0445323	0.242661	-0.0984503	0.254923	0.719563	-0.362618	0.00276317	0.0192756
CSNK2A2	65.7531	56.4966	67.8393	59.7411	45.1917	49.7653	55.4273	56.7415	CYTONUC	0	0	-0.0450612	0.584619	1	-0.0805601	0.530381	1	-0.294539	0.083044	0.354362	-0.189263	0.120849	0.385809	-0.0615753	0.355184	0.796973	-0.240325	0.0102792	0.0480458
CSPG4	6.04435	4.9373	5.87609	4.73519	17.6142	11.196	7.23597	4.705	SP+TM	1	1	0.0407306	0.867559	1	0.0603025	0.948639	1	1.28348	0.0173739	0.18406	1.25072	0.00672083	0.0965298	0.0494972	0.775233	1	1.27066	4.61e-05	0.000850635
CSPG5	34.1631	32.3677	40.0428	27.0209	103.489	48.3679	33.0332	19.1626	SP+TM	1	1	-0.229103	0.31326	1	0.260477	0.811381	1	1.64749	0.000284728	0.0340945	1.33576	0.00214076	0.0483505	-0.0115099	0.595247	0.93734	1.54071	2.34e-08	1.68e-06
CSPP1	5.99643	6.379	4.74495	7.16692	4.64823	3.20151	6.44233	6.08632	CYTONUC	0	0	0.337713	0.861674	1	-0.168023	0.562439	1	-0.470901	0.162046	0.467225	-0.926818	0.0202148	0.168686	0.0550794	0.827456	1	-0.674514	0.00549427	0.030904
CSRNP2	2.64122	1.05365	2.50798	2.00548	2.58617	1.93393	1.02154	1.52383	CYTONUC	0	0	0.0746783	1	1	-0.928557	0.308022	1	1.34006	0.480069	0.775564	0.34383	1	1	-0.288712	0.439897	0.84648	0.828475	0.62886	0.78546
CSRP2	260.766	253.328	245.046	197.202	345.292	213.937	388.446	228.659	CYTONUC	0	0	0.0897062	0.87868	1	0.361329	0.471459	1	-0.169895	0.0815078	0.35268	-0.0960111	0.154885	0.437305	0.217176	0.757921	1	-0.142075	0.059708	0.160935
CST3	169.4	133.712	168.416	146.277	501.152	304.127	182.93	128.781	SP	0	0	0.0084048	0.624697	1	-0.129574	0.320332	1	1.45396	6.43e-05	0.0240232	1.23976	7e-05	0.00501278	-0.0540938	0.258134	0.724153	1.36928	2.78e-10	6e-08
CSTB	152.173	202.352	154.13	172.89	101.321	128.136	94.1698	167.786	CYTONUC	0	0	-0.0184314	0.678046	1	0.227013	0.851956	1	0.105599	0.624135	0.87404	-0.388948	0.0327984	0.212627	0.11651	1	1	-0.1911	0.00693263	0.0364701
CSTF1	25.1075	29.9329	35.3504	27.9998	24.3016	23.2441	22.6958	29.9701	CYTONUC	0	0	-0.493606	0.0511241	0.983085	0.0963176	0.965383	1	0.0986263	0.533047	0.808983	-0.366663	0.0286535	0.198687	-0.202856	0.148701	0.616635	-0.147556	0.0130869	0.0565473
CSTF2	44.2695	63.5053	47.9808	58.4753	36.3412	52.3871	46.1201	54.4643	CYTONUC	0	0	-0.116144	0.443461	1	0.119049	1	1	-0.34379	0.0518453	0.294282	-0.0561007	0.230838	0.532093	0.0177608	0.646208	0.961259	-0.180941	0.00994554	0.0470079
CSTF2T	45.2833	53.0358	50.7167	58.0408	39.5076	46.4939	43.4113	44.4734	CYTONUC	0	0	-0.163482	0.313455	1	-0.1301	0.358321	1	-0.135941	0.140872	0.44134	0.0640992	0.420295	0.724558	-0.145571	0.164104	0.633609	-0.0312502	0.0645319	0.169788
CSTF3	56.0033	56.1912	55.9982	58.7023	49.4355	63.2954	41.5704	74.2492	CYTONUC	0	0	0.000131068	0.667872	1	-0.0630727	0.53145	1	0.249989	0.825497	1	-0.230274	0.0536754	0.263611	-0.0318698	0.413973	0.834922	-0.0389966	0.0132813	0.0571737
CTBP1	18.1866	11.1935	20.723	14.4667	25.4393	15.6943	22.7768	11.3253	CYTONUC	0	0	-0.188356	0.479499	1	-0.370067	0.313017	1	0.159492	0.726834	0.943052	0.470686	0.791384	0.983814	-0.26031	0.178866	0.651704	0.270454	0.854291	0.950829
CTBP2	11.5487	10.3378	11.7685	8.19863	11.1701	9.02326	10.3497	7.85469	CYTONUC	0	0	-0.0272015	0.648985	1	0.334477	0.626963	1	0.110059	0.563134	0.831351	0.200094	0.839211	1	0.132415	1	1	0.149598	0.616869	0.774451
CTBS	7.08089	4.63548	3.96525	3.36991	19.0222	8.3088	7.72447	3.84084	SP	0	0	0.836518	0.181542	1	0.460008	0.591512	1	1.30017	0.0208182	0.200188	1.11322	0.0512532	0.258817	0.675625	0.150385	0.618677	1.24073	0.000132071	0.0019845
CTC1	2.88133	1.35227	1.6094	0.571974	0.663829	1.08589	1.52958	0.869207	CYTONUC	0	0	0.840213	0.38107	1	1.24137	0.322052	1	-1.20426	0.158776	0.465475	0.32111	1	1	0.95665	0.15869	0.628786	-0.455182	0.368895	0.553701
CTCF	28.7781	39.9315	34.455	42.4886	27.2594	27.771	31.8591	35.292	CYTONUC	0	0	-0.259741	0.226069	1	-0.0895489	0.473824	1	-0.224948	0.108185	0.395539	-0.345764	0.0306894	0.206164	-0.163289	0.183458	0.657822	-0.287182	0.00280879	0.0194874
CTDNEP1	29.0327	19.3929	33.9793	22.2154	20.4943	22.2467	23.5025	30.7303	CYTONUC	0	0	-0.226978	0.38156	1	-0.196037	0.491888	1	-0.197592	0.288623	0.612135	-0.466067	0.0497916	0.254986	-0.214667	0.205957	0.683627	-0.343544	0.00975275	0.0464448
CTDP1	1.27461	1.27119	0.605158	1.07535	1.87207	4.37477	0.410819	1.4299	CYTONUC	0	0	1.07468	0.757497	1	0.241368	1	1	2.18806	0.409932	0.72144	1.61329	0.0881561	0.335203	0.599221	0.777005	1	1.76286	0.0791765	0.193687
CTDSPL2	10.9419	12.4292	11.4465	12.9865	17.4327	10.0147	15.0631	13.1963	CYTONUC	0	0	-0.0650468	0.610356	1	-0.0632822	0.603055	1	0.210782	0.753485	0.955679	-0.398018	0.0381351	0.226754	-0.0641086	0.429961	0.841592	-0.0420609	0.12292	0.261476
CTH	17.6958	10.4751	16.8031	19.2637	53.6577	20.376	44.8921	17.1987	CYTONUC	0	0	0.074678	0.963766	1	-0.878926	0.0299221	0.727555	0.257324	0.85829	1	0.244568	0.989024	1	-0.356469	0.0928883	0.547162	0.253802	0.704419	0.847719
CTIF	2.24524	0.814257	1.1629	1.89424	2.19844	1.68135	2.89464	1.17761	CYTONUC	0	0	0.949147	0.442446	1	-1.21806	0.145008	1	-0.396901	0.362739	0.677081	0.513755	0.960162	1	0.00111374	0.778364	1	-0.069847	0.798095	0.912318
CTNNA1	184.327	221.105	211.845	235.947	195.733	191.105	240.508	254.048	CYTONUC	0	0	-0.20074	0.193157	1	-0.0937355	0.376093	1	-0.297202	0.0185446	0.188374	-0.410741	0.00261442	0.0549207	-0.14337	0.124346	0.586218	-0.354409	4.1e-05	0.000773439
CTNNAL1	24.7942	32.5822	29.0831	31.1721	38.0823	22.6932	53.2759	30.8535	CYTONUC	0	0	-0.230177	0.347175	1	0.0638298	0.904273	1	-0.484364	0.0180443	0.186774	-0.443176	0.0332973	0.214064	-0.0706269	0.456837	0.864039	-0.469122	0.00368797	0.0232988
[truncated: 7,495 more rows]

## Sheet: Secretory pathway transcripts
gene_name	Normalized transcript count CCDC134-IP-R1	Normalized transcript count CCDC134-IP-R2	Normalized transcript count CCDC134-Input-R1	Normalized transcript count CCDC134-Input-R2	Normalized transcript count FKBP11-IP-R1	Normalized transcript count FKBP11-IP-R2	Normalized transcript count FKBP11-Input-R1	Normalized transcript count FKBP11-Input-R2	DeepTMHMM protein class	DeepTMHMM TM type	DeepTMHMM #TMDs	Longest lumenal segment (aa)	CCDC134-R1 enrichment (log2)	CCDC134-R1 enrichment p-value	CCDC134-R1 enrichment adjusted p-value	CCDC134-R2 enrichment (log2)	CCDC134-R2 enrichment p-value	CCDC134-R2 enrichment adjusted p-value	FKBP11-R1 enrichment (log2)	FKBP11-R1 enrichment p-value	FKBP11-R1 enrichment adjusted p-value	FKBP11-R2 enrichment (log2)	FKBP11-R2 enrichment p-value	FKBP11-R2 enrichment adjusted p-value	CCDC134 average enrichment (log2)	CCDC134 average enrichment p-value	CCDC134 average enrichment adjusted p-value	FKBP11 average enrichment (log2)	FKBP11 average enrichment p-value	FKBP11 average enrichment adjusted p-value
[truncated: 2,296 more rows]
